# Supplementary material for: Risk factors assessment for radiographically guided port implantations with forearm access
Source: PLoS One. 2021 Oct 26;16(10):e0259127. doi: 10.1371/journal.pone.0259127 (PMC8547706; doi:10.1371/journal.pone.0259127)
Supplement: S1 Data — (CSV) [file pone.0259127.s001.csv]

ID	SEX	DOI	DOE	Eingriffsraum	Eingriffszeit	Portsystem	Portschlauchdicke	Portschlauchmaterial	Verwendung_einer_Schleuse	Verwendete Vene	Seite	Erschwerte Punktion	Ultraschallgestützt?	Raucher	Pille	Antikoagulation	Plättchenhemmung	Tumorerkrankung	Therapiekonzept	Hx_Thrombose/Embolie	Aktivität	Größe(cm)	Gewicht(kg)	Quick	Thrombozyten	PTT	Komplikation	Art der Komplikation	Kammerdefekt	Katheterdefekt	Wundehiszenz	Diskonnektion	Infektion	Venenthrombose	Lost_To_Follow-Up	Thrombose_Ort	Thrombose_Armvene	Thrombose_V_Axillaris	Thrombose_V_Subclavia	Thrombose_V_Anonyma	Thrombose_Venenwinkel	Thrombose_Vena_Cava_Sup	Thombophlebitis	Datum der Diagnose der Komplikation	Modalität der Diagnose der Komplikation	Bestätigung der Komplikation	TAGE_IN	Alter	TAGE_KOM
9	W	25.11.2019		RO15	11	PORT-A-CATH PAS-Port T2	05. Aug	Polyurethan	1	V. brachialis	Links	1	1	0	0	0	0	0		0		0	0	0	0	0	1	Venenthrombose	0	0	0	0	0	1	0	Arm	1	1	1	0	0	0	0	12.12.2019	Utraschall/Duplex	1	-43794	70	17
187	W	29.10.2018		RO16	12	PORT-A-CATH PAS-Port E-Lite	05. Aug	Polyurethan	1	V. basilica	Links	0	0	0	0	0	0	0		0		0	0	0	0	0	1	Hämatom um den Port	0	0	0	0	0	0	0		0	0	0	0	0	0	0	06.11.2018	Utraschall/Duplex	1	-43402	69	8
300	M	01.03.2019		RO16	7	PORT-A-CATH PAS-Port E-Lite	05. Aug	Polyurethan	1	V. basilica	Rechts	0	0	0	0	0	0	0		0		0	0	0	0	0	0		0	0	0	0	0	0	1		0	0	0	0	0	0	0			0	-43525	20	-43525
95	M	18.07.2018	03.09.2018		22	PORT-A-CATH PAS-Port E-Lite	05. Aug	Polyurethan	1	V. basilica	Links	0	0	0	0	0	0	0		0		0	0	0	0	0	1		0	0	0	0	0	0	0		0	0	0	0	0	0	1	06.08.2018	Klinisch	1	47	23	19
25	W	14.05.2018		RO16	11	PORT-A-CATH PAS-Port E-Lite	05. Aug	Polyurethan	0	V. brachialis	Links	0	0	0	0	0	0	0		0		0	0	0	0	0	0		0	0	0	0	0	0	0		0	0	0	0	0	0	0			0	-43234	23	-43234
308	W	14.03.2019	26.06.2019	RO16	17	PORT-A-CATH PAS-Port E-Lite	05. Aug	Polyurethan	1	V. cephalica	Rechts	0	0	0	0	0	0	0		0		0	0	0	0	0	0		0	0	0	0	0	0	0		0	0	0	0	0	0	0			0	104	26	-43538
235	W	07.01.2019	17.07.2019	RO16	7	PORT-A-CATH PAS-Port E-Lite	05. Aug	Polyurethan	1	V. cephalica	Links	0	0	0	0	0	0	0		0		0	0	0	0	0	0		0	0	0	0	0	0	0		0	0	0	0	0	0	0			0	191	31	-43472
303	W	06.03.2019		RO16	16	PORT-A-CATH PAS-Port E-Lite	05. Aug	Polyurethan	1	V. cephalica	Links	0	0	0	0	0	0	0		0		0	0	0	0	0	1		0	0	0	0	0	1	0		1	0	0	0	0	0	0	09.09.2019	Utraschall/Duplex	1	-43530	32	187
171	W	10.10.2018		RO16	11	PORT-A-CATH PAS-Port E-Lite	05. Aug	Polyurethan	1	V. brachialis	Rechts	0	0	0	0	0	0	0		0		0	0	0	0	0	0		0	0	0	0	0	0	0		0	0	0	0	0	0	0			0	-43383	32	-43383
285	W	18.02.2019	08.05.2019	RO16	11	PORT-A-CATH PAS-Port E-Lite	05. Aug	Polyurethan	1	V. basilica	Links	0	0	0	0	0	0	0		0		0	0	0	0	0	1		0	0	0	0	1	0	0		0	0	0	0	0	0	0	08.05.2019	Mikrobiologie	1	79	33	79
84	W	10.07.2018	30.04.2019	RO16	13	PORT-A-CATH PAS-Port E-Lite	05. Aug	Polyurethan	1	V. cephalica	Links	0	0	0	0	0	0	0		0		0	0	0	0	0	1		0	0	0	0	0	1	0		1	0	0	0	0	0	0	06.03.2019	Utraschall/Duplex	0	294	33	239
16	W	15.11.2019		RO16	20	PORT-A-CATH PAS-Port T2	05. Aug	Polyurethan	1	V. brachialis	Rechts	1	0	0	0	0	0	0		0		0	0	0	0	0	1	Venenthrombose	0	0	0	0	0	1	0	V. subclavia	0	0	1	0	0	0	0	28.11.2019	Utraschall/Duplex	0	-43784	33	13
269	W	31.01.2019		RO16	12	PORT-A-CATH PAS-Port E-Lite	05. Aug	Polyurethan	1	V. cephalica	Rechts	0	0	0	0	0	0	0		0		0	0	0	0	0	0		0	0	0	0	0	0	0		0	0	0	0	0	0	0			0	-43496	34	-43496
309	W	15.03.2019		RO16	18	PORT-A-CATH PAS-Port E-Lite	05. Aug	Polyurethan	1	V. brachialis	Links	0	0	0	0	0	0	0		0		0	0	0	0	0	1		0	0	0	0	0	1	0		1	0	0	0	0	0	0	16.04.2019	Utraschall/Duplex	1	-43539	34	32
239	W	08.01.2019	18.09.2019	RO16	9	PORT-A-CATH PAS-Port E-Lite	05. Aug	Polyurethan	1	V. cephalica	Rechts	0	0	0	0	0	0	0		0		0	0	0	0	0	1		0	0	0	0	0	1	0		1	0	0	0	0	0	0	05.07.2019	Utraschall/Duplex	1	253	34	178
186	W	29.10.2018		RO15	16	PORT-A-CATH PAS-Port E-Lite	05. Aug	Polyurethan	1	V. basilica	Links	0	0	0	0	0	0	0		0		0	0	0	0	0	0		0	0	0	0	0	0	0		0	0	0	0	0	0	0			0	-43402	35	-43402
108	W	30.07.2018	07.03.2019	RO16	0	PORT-A-CATH PAS-Port E-Lite	05. Aug	Polyurethan	1	V. brachialis	Rechts	0	0	0	0	0	0	0		0		0	0	0	0	0	0		0	0	0	0	0	0	0		0	0	0	0	0	0	0			0	220	35	-43311
263	W	28.01.2019		RO16	17	PORT-A-CATH PAS-Port E-Lite	05. Aug	Polyurethan	1	V. basilica	Links	0	0	0	0	0	0	0		0		0	0	0	0	0	0		0	0	0	0	0	0	0		0	0	0	0	0	0	0			0	-43493	35	-43493
86	W	13.07.2018	05.06.2019	RO15	12	PORT-A-CATH PAS-Port E-Lite	05. Aug	Polyurethan	1	V. cephalica	Rechts	0	0	0	0	0	0	0		0		0	0	0	0	0	0		0	0	0	0	0	0	0		0	0	0	0	0	0	0			0	327	36	-43294
65	W	27.06.2018		RO16	16	PORT-A-CATH PAS-Port E-Lite	05. Aug	Polyurethan	1	V. basilica	Rechts	0	0	0	0	0	0	0		0		0	0	0	0	0	0		0	0	0	0	0	0	0		0	0	1	0	0	0	0			0	-43278	36	-43278
6	W	03.05.2018		RO16	15	PORT-A-CATH PAS-Port E-Lite	05. Aug	Polyurethan	1	V. basilica	Rechts	1	0	0	0	0	0	0		0		0	0	0	0	0	0		0	0	0	0	0	0	0		0	0	0	0	0	0	0			0	-43223	36	-43223
82	W	09.07.2018	04.03.2019	RO16	22	PORT-A-CATH PAS-Port E-Lite	05. Aug	Polyurethan	1	V. basilica	Links	0	0	0	0	0	0	0		0		0	0	0	0	0	0		0	0	0	0	0	0	0		0	0	0	0	0	0	0			0	238	36	-43290
232	W	21.12.2018		RO16	21	PORT-A-CATH PAS-Port E-Lite	05. Aug	Polyurethan	1	V. cephalica	Links	1	0	0	0	0	0	0		0		0	0	0	0	0	0		0	0	0	0	0	0	0		0	0	0	0	0	0	0			0	-43455	36	-43455
180	W	18.10.2018		RO16	15	PORT-A-CATH PAS-Port E-Lite	05. Aug	Polyurethan	1	V. brachialis	Links	1	1	0	0	0	0	0		0		0	0	0	0	0	0		0	0	0	0	0	0	1		0	0	0	0	0	0	0			0	-43391	36	-43391
124	W	14.08.2018		RO16	7	PORT-A-CATH PAS-Port E-Lite	05. Aug	Polyurethan	1	V. brachialis	Links	0	0	0	0	0	0	0		0		0	0	0	0	0	0		0	0	0	0	0	0	1		0	0	0	0	0	0	0			0	-43326	36	-43326
4	W	06.09.2019		RO16	17	PORT-A-CATH PAS-Port E-Lite	05. Aug	Polyurethan	0	V. cephalica	Rechts	1	1	0	0	1	0	0		0		164	57	0	0	0	1	Infektion	0	0	0	0	1	1	0	V. subclavia	0	0	1	0	0	0	1	27.12.2019	Utraschall/Duplex	0	-43714	37	112
272	W	05.02.2019		RO16	7	PORT-A-CATH PAS-Port E-Lite	05. Aug	Polyurethan	1	V. brachialis	Rechts	0	0	0	0	0	0	0		0		0	0	0	0	0	0		0	0	0	0	0	0	0		0	0	0	0	0	0	0			0	-43501	37	-43501
248	W	18.01.2019	06.02.2020	RO16	10	PORT-A-CATH PAS-Port E-Lite	05. Aug	Polyurethan	1	V. cephalica	Links	0	0	0	0	0	0	0		0		0	0	0	0	0	1		0	0	0	0	0	0	0		0	0	0	0	0	0	1	08.01.2020	Klinisch	1	384	37	355
229	W	20.12.2018	19.02.2020	RO16	9	PORT-A-CATH PAS-Port E-Lite	05. Aug	Polyurethan	1	V. brachialis	Links	0	0	0	0	0	0	0		0		0	0	0	0	0	0		0	0	0	0	0	0	0		0	0	0	0	0	0	0			0	426	38	-43454
192	W	14.11.2018		RO15	17	PORT-A-CATH II Low-Profile	05. Aug	Polyurethan	1	V. brachialis	Links	0	0	0	0	0	0	0		0		0	0	0	0	0	0		0	0	0	0	0	0	1		0	0	0	0	0	0	0			0	-43418	38	-43418
48	W	08.06.2018		RO16	7	PORT-A-CATH PAS-Port E-Lite	05. Aug	Polyurethan	1	V. brachialis	Links	0	0	0	0	0	0	0		0		0	0	0	0	0	0		0	0	0	0	0	0	0		0	0	0	0	0	0	0			0	-43259	38	-43259
164	W	05.10.2018		RO16	8	PORT-A-CATH PAS-Port E-Lite	05. Aug	Polyurethan	1	V. cephalica	Links	0	0	0	0	0	0	0		0		0	0	0	0	0	0		0	0	0	0	0	0	1		0	0	0	0	0	0	0			0	-43378	38	-43378
163	W	05.10.2018		RO15	10	PORT-A-CATH PAS-Port E-Lite	05. Aug	Polyurethan	1	V. brachialis	Links	0	0	0	0	0	0	0		0		0	0	0	0	0	0		0	0	0	0	0	0	1		0	0	0	0	0	0	0			0	-43378	40	-43378
165	W	08.10.2018	29.04.2019	RO16	10	PORT-A-CATH PAS-Port E-Lite	05. Aug	Polyurethan	1	V. brachialis	Links	0	0	0	0	0	0	0		0		0	0	0	0	0	1		0	0	0	0	0	1	0		1	0	0	0	0	0	0	11.10.2018	Utraschall/Duplex	1	203	40	3
182	W	24.10.2018		RO16	16	PORT-A-CATH PAS-Port E-Lite	05. Aug	Polyurethan	1	V. brachialis	Rechts	0	0	0	0	0	0	0		0		0	0	0	0	0	0		0	0	0	0	0	0	0		0	0	0	0	0	0	0			0	-43397	40	-43397
118	W	09.08.2018		RO16	16	PORT-A-CATH PAS-Port E-Lite	05. Aug	Polyurethan	1	V. cephalica	Rechts	0	0	0	0	0	0	0		0		0	0	0	0	0	0		0	0	0	0	0	0	0		0	0	0	0	0	0	0			0	-43321	40	-43321
109	W	30.07.2018	09.07.2019	RO15	7	PORT-A-CATH PAS-Port E-Lite	05. Aug	Polyurethan	1	V. brachialis	Links	0	0	0	0	0	0	0		0		0	0	0	0	0	0		0	0	0	0	0	0	0		0	0	0	0	0	0	0			0	344	41	-43311
146	W	17.09.2018	20.11.2018	RO15	12	PORT-A-CATH PAS-Port E-Lite	05. Aug	Polyurethan	1	V. cephalica	Links	0	0	0	0	0	0	0		0		0	0	0	0	0	0		0	0	0	0	0	0	0		0	0	0	0	0	0	0			0	64	41	-43360
89	W	16.07.2018		RO16	21	PORT-A-CATH PAS-Port E-Lite	05. Aug	Polyurethan	1	V. cephalica	Rechts	0	0	0	0	0	0	0		0		0	0	0	0	0	0		0	0	0	0	0	0	0		0	0	0	0	0	0	0			0	-43297	41	-43297
67	W	28.06.2018		RO15	10	PORT-A-CATH PAS-Port E-Lite	05. Aug	Polyurethan	1	V. basilica	Rechts	0	0	0	0	0	0	0		0		0	0	0	0	0	0		0	0	0	0	0	0	0		0	0	1	0	0	0	0			0	-43279	41	-43279
117	W	10.02.2020		RO16	20	PORT-A-CATH II Low-Profile	05. Aug	Polyurethan	1	V. brachialis	Rechts	1	1	0	0	1	0	1		0	Keine Schonung	173	80	0	0	0	1		0	0	1	0	1	1	0		1	1	0	0	0	0	0	26.02.2020	Utraschall/Duplex	1	-43871	41	16
101	W	24.07.2018	28.02.2019	RO16	11	PORT-A-CATH PAS-Port E-Lite	05. Aug	Polyurethan	1	V. brachialis	Links	0	0	0	0	0	0	0		0		0	0	0	0	0	1		0	0	0	0	0	1	0		1	0	1	0	0	0	0	27.12.2018	Utraschall/Duplex	1	219	42	156
298	W	28.02.2019	19.06.2019	RO16	29	PORT-A-CATH PAS-Port E-Lite	05. Aug	Polyurethan	1	V. basilica	Links	1	1	0	0	0	0	0		0		0	0	0	0	0	1		0	0	0	0	0	1	0		0	0	1	0	0	0	0	13.06.2019	Utraschall/Duplex	1	111	42	105
148	W	18.09.2018		RO16	14	PORT-A-CATH PAS-Port E-Lite	05. Aug	Polyurethan	1	V. brachialis	Links	0	0	0	0	0	0	0		0		0	0	0	0	0	0		0	0	0	0	0	0	0		0	0	0	0	0	0	0			0	-43361	42	-43361
251	W	18.01.2019		RO16	11	PORT-A-CATH PAS-Port E-Lite	05. Aug	Polyurethan	1	V. brachialis	Links	0	0	0	0	0	0	0		0		0	0	0	0	0	0		0	0	0	0	0	0	1		0	0	0	0	0	0	0			0	-43483	43	-43483
3	W	07.11.2019		RO16	16	PORT-A-CATH PAS-Port T2	05. Aug	Polyurethan	1	V. cephalica	Rechts	0	1	0	0	0	0	1		0	Keine Schonung	0	0	0	0	0	1	Venenthrombose	0	0	0	0	0	1	0	Venenwinkel	0	0	0	0	1	0	0	25.11.2019	Utraschall/Duplex	0	-43776	43	18
199	W	21.11.2018		RO16	17	PORT-A-CATH II Low-Profile	05. Aug	Polyurethan	1	V. brachialis	Links	0	0	0	0	0	0	0		0		0	0	0	0	0	0		0	0	0	0	0	0	0		0	0	0	0	0	0	0			0	-43425	43	-43425
128	W	27.08.2018		RO16	16	PORT-A-CATH PAS-Port T2	05. Aug	Polyurethan	1	V. brachialis	Rechts	0	0	0	0	0	0	0		0		0	0	0	0	0	0		0	0	0	0	0	0	0		0	0	0	0	0	0	0			0	-43339	43	-43339
159	W	28.09.2018		RO16	33	PORT-A-CATH PAS-Port E-Lite	05. Aug	Polyurethan	1	V. basilica	Rechts	1	0	0	0	0	0	0		0		0	0	0	0	0	0		0	0	0	0	0	0	0		0	0	0	0	0	0	0			0	-43371	43	-43371
279	W	14.02.2019		RO15	22	PORT-A-CATH PAS-Port E-Lite	05. Aug	Polyurethan	1	V. cephalica	Rechts	0	1	0	0	0	0	0		0		0	0	0	0	0	0		0	0	0	0	0	0	0		0	0	0	0	0	0	0			0	-43510	44	-43510
54	W	12.06.2018	18.12.2018	RO16	15	PORT-A-CATH PAS-Port E-Lite	05. Aug	Polyurethan	1	V. basilica	Rechts	0	0	1	0	0	0	0		0		0	0	0	0	0	0		0	0	0	0	0	0	0		0	0	0	0	0	0	0			0	189	44	-43263
2	W	14.01.2020		RO16	8	PORT-A-CATH II Low-Profile	05. Aug	Polyurethan	1	V. basilica	Rechts	1	1	0	1	1	0	0	Unbekannt	0	Keine Schonung	165	60	0	0	0	1	Venenthrombose	0	0	0	0	0	1	0	V. axillaris	0	1	0	0	0	0	0	24.01.2020	Utraschall/Duplex	0	-43844	44	10
63	W	26.06.2018	28.11.2018	RO16	15	PORT-A-CATH PAS-Port E-Lite	05. Aug	Polyurethan	1	V. cephalica	Links	0	0	0	0	0	0	0		0		0	0	0	0	0	1		0	0	0	0	0	1	0		1	0	0	0	0	0	1	13.11.2018	Utraschall/Duplex	1	155	44	140
190	W	06.11.2018		RO15	21	PORT-A-CATH PAS-Port E-Lite	05. Aug	Polyurethan	1	V. basilica	Rechts	1	1	0	0	0	0	0		0		0	0	0	0	0	0		0	0	0	0	0	0	0		0	0	0	0	0	0	0			0	-43410	44	-43410
288	W	20.02.2019	06.06.2019	RO16	22	PORT-A-CATH PAS-Port E-Lite	05. Aug	Polyurethan	1	V. cephalica	Links	0	0	0	0	0	0	0		0		0	0	0	0	0	1		0	0	0	0	0	1	0		1	0	0	0	0	0	0	31.05.2019	Utraschall/Duplex	1	106	45	100
37	M	04.06.2018		RO16	8	PORT-A-CATH PAS-Port E-Lite	05. Aug	Polyurethan	1	V. brachialis	Links	0	0	0	0	0	0	0		0		0	0	0	0	0	0		0	0	0	0	0	0	0		0	0	0	0	0	0	0			0	-43255	45	-43255
129	W	28.08.2018	25.02.2019	RO16	15	PORT-A-CATH PAS-Port T2	05. Aug	Polyurethan	1	V. brachialis	Rechts	0	0	0	0	0	0	0		0		0	0	0	0	0	1		0	0	0	0	0	1	0		1	1	0	0	0	0	0	20.09.2018	Utraschall/Duplex	1	181	45	23
44	W	07.06.2018		RO16	8	PORT-A-CATH PAS-Port E-Lite	05. Aug	Polyurethan	0	V. cephalica	Links	0	0	0	0	0	0	0		0		0	0	0	0	0	0		0	0	0	0	0	0	0		0	0	0	0	0	0	0			0	-43258	45	-43258
77	W	05.07.2018		RO16	8	PORT-A-CATH PAS-Port E-Lite	05. Aug	Polyurethahn	1	V. cephalica	Rechts	0	1	0	0	0	0	0		0		0	0	0	0	0	0		0	0	0	0	0	0	0		0	0	0	0	0	0	0			0	-43286	45	-43286
7	W	22.11.2019		RO16	13	PORT-A-CATH PAS-Port T2	05. Aug	Polyurethan	1	V. brachialis	Rechts	1	0	0	0	0	0	0		0		0	0	0	0	0	1	Venenthrombose	0	0	0	0	0	1	0	Arm	1	1	1	0	0	0	0	11.12.2019	Utraschall/Duplex	1	-43791	46	19
197	W	19.11.2018		RO16	11	PORT-A-CATH II Low-Profile	05. Aug	Polyurethan	1	V. brachialis	Links	0	0	0	0	0	0	0		0		0	0	0	0	0	1		0	0	0	0	0	1	0		1	0	0	0	0	0	0	24.11.2018	Utraschall/Duplex	1	-43423	46	5
220	W	11.12.2018		RO16	13	PORT-A-CATH PAS-Port E-Lite	05. Aug	Polyurethan	1	V. cephalica	Links	0	0	0	0	0	0	0		0		0	0	0	0	0	1	Port lässt sich rotieren	0	0	0	0	0	0	0		0	0	0	0	0	0	0	20.02.2020	Bildgebung	1	-43445	46	436
221	W	12.12.2018		RO16	13	PORT-A-CATH PAS-Port E-Lite	05. Aug	Polyurethan	1	V. cephalica	Rechts	0	0	0	0	0	0	0		0		0	0	0	0	0	0		0	0	0	0	0	0	0		0	0	0	0	0	0	0			0	-43446	47	-43446
257	W	24.01.2019	14.06.2019	RO16	8	PORT-A-CATH PAS-Port E-Lite	05. Aug	Polyurethan	1	V. cephalica	Rechts	0	0	0	0	0	0	0		0		0	0	0	0	0	1		0	0	0	0	0	1	0		1	0	0	0	0	0	0	05.06.2019	Utraschall/Duplex	1	141	47	132
242	W	09.01.2019		RO16	7	PORT-A-CATH PAS-Port E-Lite	05. Aug	Polyurethan	0	V. brachialis	Rechts	0	0	0	0	0	0	0		0		0	0	0	0	0	0		0	0	0	0	0	0	0		0	0	0	0	0	0	0			0	-43474	47	-43474
255	W	22.01.2019	24.07.2019	RO16	21	PORT-A-CATH PAS-Port E-Lite	05. Aug	Polyurethan	1	V. brachialis	Links	0	0	0	0	0	0	0		0		0	0	0	0	0	0		0	0	0	0	0	0	0		0	0	0	0	0	0	0			0	183	47	-43487
53	W	12.06.2018		RO15	10	PORT-A-CATH PAS-Port E-Lite	05. Aug	Polyurethan	1	V. cephalica	Links	0	0	0	0	0	0	0		0		0	0	0	0	0	0		0	0	0	0	0	0	1		0	0	0	0	0	0	0			0	-43263	47	-43263
158	W	27.09.2018	29.04.2019	RO16	20	PORT-A-CATH PAS-Port E-Lite	05. Aug	Polyurethan	1	V. cephalica	Links	0	0	0	0	0	0	0		0		0	0	0	0	0	1		0	0	0	0	0	1	0		1	1	1	0	0	0	0	11.10.2018	Utraschall/Duplex	1	214	47	14
195	M	16.11.2018		RO16	0	PORT-A-CATH II Low-Profile	05. Aug	Polyurethan	1	V. cephalica	Links	0	0	0	0	0	0	0		0		0	0	0	0	0	0		0	0	0	0	0	0	0		0	0	0	0	0	0	0			0	-43420	48	-43420
14	W	13.09.2019		RO15	12	PORT-A-CATH II Low-Profile	05. Aug	Polyurethan	1	V. brachialis	Rechts	0	0	0	0	0	0	0		0		0	0	0	0	0	1	Venenthrombose	0	0	0	0	0	1	0	V. subclavia	0	0	1	0	0	0	0	04.10.2019	Utraschall/Duplex	1	-43721	48	21
15	W	31.01.2020		RO16	7	PORT-A-CATH PAS-Port T2	05. Aug	Polyurethan	1	V. cephalica	Rechts	0	0	0	0	0	0	0		0		165	60	0	0	0	1	Venenthrombose	0	0	0	0	0	1	0	V. axillaris	0	1	0	0	0	0	0	05.02.2020	Utraschall/Duplex	1	-43861	48	5
75	W	04.07.2018	12.11.2018	RO16	10	PORT-A-CATH PAS-Port E-Lite	05. Aug	Polyurethan	1	V. brachialis	Links	0	0	0	0	0	0	0		0		0	0	0	0	0	0		0	0	0	0	0	0	0		0	0	0	0	0	0	0			0	131	48	-43285
11	W	04.05.2018	21.08.2019	RO15	30	PORT-A-CATH PAS-Port E-Lite	05. Aug	Polyurethan	1	V. brachialis	Rechts	1	1	0	0	0	0	0		0		167	40	0	0	0	1	Infektion	0	0	0	0	1	1	0	Arm	1	1	0	0	0	0	1	18.08.2018	Utraschall/Duplex	1	474	48	106
277	W	13.02.2019	10.05.2019	RO16	19	PORT-A-CATH PAS-Port E-Lite	05. Aug	Polyurethan	1	V. cephalica	Links	0	1	0	0	0	0	0		0		0	0	0	0	0	1	Knickbildung im Katheter	0	1	0	0	0	0	0		0	0	0	0	0	0	0	29.04.2019	Bildgebung	1	86	48	75
149	M	18.09.2018		RO16	11	PORT-A-CATH PAS-Port E-Lite	05. Aug	Polyurethan	1	V. basilica	Links	0	0	0	0	0	0	0		0		0	0	0	0	0	0		0	0	0	0	0	0	0		0	0	0	0	0	0	0			0	-43361	49	-43361
178	W	17.10.2018	07.06.2019	RO16	12	PORT-A-CATH PAS-Port E-Lite	05. Aug	Polyurethan	1	V. basilica	Rechts	0	0	0	0	0	0	0		0		0	0	0	0	0	0		0	0	0	0	0	0	0		0	0	0	0	1	0	0			0	233	49	-43390
233	W	21.12.2018	05.02.2019	RO16	18	PORT-A-CATH PAS-Port E-Lite	05. Aug	Polyurethan	1	V. brachialis	Links	0	0	0	0	0	0	0		0		0	0	0	0	0	1		0	0	0	0	1	0	0		0	0	0	0	0	0	0	25.01.2019	Mikrobiologie	1	46	49	35
193	W	14.11.2018	13.08.2019	RO16	16	PORT-A-CATH II Low-Profile	05. Aug	Polyurethan	1	V. brachialis	Rechts	0	0	0	0	0	0	0		0		0	0	0	0	0	0		0	0	0	0	0	0	0		0	0	0	0	0	0	0			0	272	49	-43418
24		14.05.2018		RO16	8	PORT-A-CATH PAS-Port E-Lite	05. Aug	Polyurethan	1	V. brachialis	Links	0	0	0	0	0	0	0		0		0	0	0	0	0	0		0	0	0	0	0	0	0		0	0	0	0	0	0	0			0	-43234	49	-43234
155	M	25.09.2018	26.04.2019	RO16	23	PORT-A-CATH PAS-Port E-Lite	05. Aug	Polyurethan	1	V. cephalica	Links	0	0	0	0	0	0	0		0		0	0	0	0	0	0		0	0	0	0	0	0	0		0	0	1	0	0	0	0			0	213	49	-43368
20	W	09.05.2018	18.10.2018	RO15	16	PORT-A-CATH PAS-Port E-Lite	05. Aug	Polyurethan	1	V. cephalica	Links	0	0	0	0	0	0	0		0		0	0	0	0	0	1	Venenthrombose	0	0	0	0	0	1	0	V. subclavia	0	0	1	0	0	0	1	29.06.2018	Utraschall/Duplex	1	162	49	51
104	W	25.07.2018		RO16	8	PORT-A-CATH PAS-Port E-Lite	05. Aug	Polyurethan	0	V. brachialis	Rechts	0	0	0	0	0	0	0		0		0	0	0	0	0	0		0	0	0	0	0	0	0		0	0	0	0	0	0	0			0	-43306	49	-43306
30	W	25.05.2018		RO15	8	PORT-A-CATH PAS-Port E-Lite	05. Aug	Polyurethan	0	V. brachialis	Links	0	0	0	0	0	0	0		0		0	0	0	0	0	0		0	0	0	0	0	0	0		0	0	0	0	0	0	0			0	-43245	49	-43245
215	W	05.12.2018		RO16	17	PORT-A-CATH PAS-Port E-Lite	05. Aug	Polyurethan	1	V. brachialis	Links	0	1	0	0	0	0	0		0		0	0	0	0	0	0		0	0	0	0	0	0	0		0	0	0	0	0	0	0			0	-43439	50	-43439
207	W	26.11.2018		RO16	17	PORT-A-CATH PAS-Port E-Lite	05. Aug	Polyurethan	1	V. brachialis	Rechts	0	0	0	0	0	0	0		0		0	0	0	0	0	1		0	0	0	0	0	0	0		0	0	0	0	0	0	1	15.10.2019		0	-43430	50	323
259	W	25.01.2019		RO16	18	PORT-A-CATH PAS-Port E-Lite	05. Aug	Polyurethan	1	V. basilica	Links	1	0	0	0	0	0	0		0		0	0	0	0	0	0		0	0	0	0	0	0	0		0	0	0	0	0	0	0			0	-43490	50	-43490
138	W	07.09.2018		RO15	16	PORT-A-CATH PAS-Port E-Lite	05. Aug	Polyurethan	1	V. cephalica	Rechts	0	0	0	0	0	0	0		0		0	0	0	0	0	1		0	0	0	0	0	1	0		1	0	0	0	0	0	0	09.07.2019	Utraschall/Duplex	1	-43350	50	305
252	W	21.01.2019	13.06.2019	RO16	27	PORT-A-CATH PAS-Port E-Lite	05. Aug	Polyurethan	1	V. cephalica	Links	0	0	0	0	0	0	0		0		0	0	0	0	0	1		0	0	0	0	0	1	0		1	0	0	0	0	0	0	08.08.2019	Utraschall/Duplex	1	143	50	199
80	M	06.07.2018		RO16	11	PORT-A-CATH PAS-Port E-Lite	05. Aug	Polyurethan	1	V. cephalica	Rechts	0	0	0	0	0	0	0		0		0	0	0	0	0	0		0	0	0	0	0	0	1		0	0	0	0	0	0	0			0	-43287	50	-43287
305	W	07.03.2019	01.10.2019	RO16	23	PORT-A-CATH PAS-Port E-Lite	05. Aug	Polyurethan	1	V. brachialis	Links	0	0	0	0	0	0	0		0		0	0	0	0	0	0		0	0	0	0	0	0	0		0	0	0	0	0	0	0			0	208	50	-43531
271	W	04.02.2019	28.08.2019	RO16	10	PORT-A-CATH PAS-Port E-Lite	05. Aug	Polyurethan	1	V. cephalica	Rechts	0	0	0	0	0	0	0		0		0	0	0	0	0	0		0	0	0	0	0	0	0		0	0	0	0	0	0	0			0	205	51	-43500
34	W	29.05.2018		RO16	6	PORT-A-CATH PAS-Port E-Lite	05. Aug	Polyurethan	1	V. cephalica	Rechts	0	0	0	0	0	0	0		0		0	0	0	0	0	0		0	0	0	0	0	0	0		0	0	0	0	0	0	0			0	-43249	51	-43249
42	W	06.06.2018		RO16	11	PORT-A-CATH PAS-Port E-Lite	05. Aug	Polyurethan	1	V. cephalica	Links	0	0	0	0	0	0	0		0		0	0	0	0	0	0		0	0	0	0	0	0	0		0	0	0	0	0	0	0			0	-43257	51	-43257
94	M	18.07.2018			12	PORT-A-CATH PAS-Port E-Lite	05. Aug	Polyurethan	1	V. brachialis	Rechts	0	0	0	0	0	0	0		0		0	0	0	0	0	0		0	0	0	0	0	0	0		0	0	0	0	0	0	0			0	-43299	51	-43299
170	W	09.10.2018		RO16	7	PORT-A-CATH PAS-Port E-Lite	05. Aug	Polyurethan	1	V. brachialis	Links	0	0	0	0	0	0	0		0		0	0	0	0	0	0		0	0	0	0	0	0	0		0	0	0	0	0	0	0			0	-43382	51	-43382
307	W	12.03.2019		RO16	21	PORT-A-CATH PAS-Port E-Lite	05. Aug	Polyurethan	1	V. cephalica	Links	1	1	0	0	0	0	0		0		0	0	0	0	0	1	keine passende Vene gefunden	0	0	0	0	0	0	0		0	0	0	0	0	0	0	12.03.2019		0	-43536	51	0
217	M	06.12.2018	05.12.2019	RO16	11	PORT-A-CATH PAS-Port E-Lite	05. Aug	Polyurethan	1	V. brachialis	Links	0	0	0	0	0	0	0		0		0	0	0	0	0	1		0	0	0	0	1	0	0		0	0	0	0	0	0	0	05.12.2019	Mikrobiologie	0	364	51	364
120	W	10.08.2018	12.04.2019	RO16	17	PORT-A-CATH PAS-Port E-Lite	05. Aug	Polyurethan	1	V. cephalica	Links	0	0	0	0	0	0	0		0		0	0	0	0	0	0		0	0	0	0	0	0	0		0	0	0	0	0	0	0			0	245	52	-43322
10	W	04.05.2018	03.06.2019	RO16	10	PORT-A-CATH PAS-Port E-Lite	05. Aug	Polyurethan	1	V. cephalica	Rechts	0	0	0	0	0	0	0		0		0	0	0	0	0	1	Venenthrombose	0	0	0	0	0	1	0	V. subclavia	0	0	1	0	0	0	0	09.07.2018	Utraschall/Duplex	1	395	52	66
76	W	05.07.2018		RO16	6	PORT-A-CATH PAS-Port E-Lite	05. Aug	Polyurethan	1	V. cephalica	Links	0	0	0	0	0	0	0		0		0	0	0	0	0	0		0	0	0	0	0	0	0		0	0	0	0	0	0	0			0	-43286	52	-43286
157	W	27.09.2018		RO16	22	PORT-A-CATH PAS-Port E-Lite	05. Aug	Polyurethan	1	V. basilica	Links	0	0	0	0	0	0	0		0		0	0	0	0	0	0		0	0	0	0	0	0	0		0	0	0	0	0	0	0			0	-43370	52	-43370
64	W	26.06.2018		RO16	17	PORT-A-CATH PAS-Port E-Lite	05. Aug	Polyurethan	1	V. cephalica	Rechts	0	0	0	0	0	0	0		0		0	0	0	0	0	1		0	0	0	0	0	0	0		0	0	0	0	0	0	1	11.09.2018	Klinisch	1	-43277	52	77
295	M	25.02.2019	16.04.2019	RO16	9	PORT-A-CATH PAS-Port E-Lite	05. Aug	Polyurethan	1	V. cephalica	Links	0	0	0	0	0	0	0		0		0	0	0	0	0	1		0	0	0	0	1	0	0		0	0	0	0	0	0	0	16.04.2019	Klinisch	1	50	52	50
175	W	16.10.2018		RO16	20	PORT-A-CATH PAS-Port E-Lite	05. Aug	Polyurethan	1	V. basilica	Links	1	0	0	0	0	0	0		0		0	0	0	0	0	0		0	0	0	0	0	0	0		0	0	0	0	0	0	0			0	-43389	52	-43389
267	W	30.01.2019		RO16	15	PORT-A-CATH PAS-Port E-Lite	05. Aug	Polyurethan	1	V. basilica	Links	0	0	0	0	0	0	0		0		0	0	0	0	0	0		0	0	0	0	0	0	0		0	0	0	0	0	0	0			0	-43495	52	-43495
227	W	19.12.2018	29.01.2020	RO16	15	PORT-A-CATH PAS-Port E-Lite	05. Aug	Polyurethan	1	V. brachialis	Links	0	0	0	0	0	0	0		0		0	0	0	0	0	0		0	0	0	0	0	0	0		0	0	0	0	0	0	0			0	406	52	-43453
161	W	04.10.2018	22.01.2020	RO15	7	PHS-Nu-Port CT	5	Polyurethan	1	V. brachialis	Rechts	0	1	0	0	0	0	0		0		0	0	0	0	0	0		0	0	0	0	0	0	0		0	0	0	0	0	0	0			0	475	53	-43377
231	W	21.12.2018		RO16	16	PORT-A-CATH PAS-Port E-Lite	05. Aug	Polyurethan	1	V. cephalica	Rechts	0	0	0	0	0	0	0		0		0	0	0	0	0	1		0	0	0	0	0	1	0		1	1	1	1	0	0	0	18.01.2019	Utraschall/Duplex	1	-43455	53	28
236	W	07.01.2019		RO15	17	PORT-A-CATH PAS-Port E-Lite	05. Aug	Polyurethan	1	V. cephalica	Rechts	1	1	0	0	0	0	0		0		0	0	0	0	0	0		0	0	0	0	0	0	0		0	0	0	0	0	0	0			0	-43472	53	-43472
306	W	11.03.2019		RO15	33	PORT-A-CATH PAS-Port E-Lite	05. Aug	Polyurethan	1	V. brachialis	Rechts	1	1	0	0	0	0	0		0		0	0	0	0	0	0		0	0	0	0	0	0	0		0	0	0	0	0	0	0			0	-43535	53	-43535
68	W	29.06.2018		RO16	12	PORT-A-CATH PAS-Port E-Lite	05. Aug	Polyurethan	1	V. basilica	Links	0	0	0	0	0	0	0		0		0	0	0	0	0	1		0	0	0	0	0	0	0		0	0	0	0	0	0	1	07.08.2018	Klinisch	1	-43280	53	39
280	W	14.02.2019	02.03.2019	RO15	13	PORT-A-CATH PAS-Port E-Lite	05. Aug	Polyurethan	1	V. brachialis	Links	0	0	0	0	0	0	0		0		0	0	0	0	0	1		0	0	0	0	0	1	0		1	0	0	0	0	0	1	01.03.2019	Utraschall/Duplex	1	16	53	15
314	W	20.03.2019	30.04.2019	RO15	25	PORT-A-CATH PAS-Port E-Lite	05. Aug	Polyurethan	1	V. basilica	Rechts	1	1	0	0	0	0	0		0		0	0	0	0	0	1		0	0	0	0	1	0	0		0	0	0	0	0	0	0	29.04.2019	Klinisch	1	41	53	40
287	M	19.02.2019		RO15	0	PORT-A-CATH PAS-Port E-Lite	05. Aug	Polyurethan	1	V. cephalica	Links	0	0	0	0	0	0	0		0		0	0	0	0	0	0		0	0	0	0	0	0	0		0	0	0	0	0	0	0			0	-43515	53	-43515
23	W	14.05.2018		RO16	8	PORT-A-CATH PAS-Port E-Lite	05. Aug	Polyurethan	0	V. brachialis	Links	0	0	0	0	0	0	0		0		0	0	0	0	0	0		0	0	0	0	0	0	0		0	0	0	0	0	0	0			0	-43234	55	-43234
142	M	12.09.2018		RO16	15	PORT-A-CATH PAS-Port E-Lite	05. Aug	Polyurethan	1	V. brachialis	Rechts	0	0	0	0	0	0	0		0		0	0	0	0	0	0		0	0	0	0	0	0	0		0	0	0	0	0	0	0			0	-43355	55	-43355
276	W	11.02.2019		RO16	19	PORT-A-CATH PAS-Port E-Lite	05. Aug	Polyurethan	1	V. basilica	Links	0	0	0	0	0	0	0		0		0	0	0	0	0	0		0	0	0	0	0	0	0		0	0	0	0	0	0	0			0	-43507	55	-43507
154	W	24.09.2018	29.07.2019	RO15	22	PORT-A-CATH PAS-Port E-Lite	05. Aug	Polyurethan	1	V. basilica	Links	0	0	0	0	0	0	0		0		0	0	0	0	0	0		0	0	0	0	0	0	0		0	0	0	0	0	0	0			0	308	55	-43367
211	W	30.11.2018		RO16	15	PORT-A-CATH PAS-Port E-Lite	05. Aug	Polyurethan	1	V. basilica	Links	0	0	0	0	0	0	0		0		0	0	0	0	0	0		0	0	0	0	0	0	1		0	0	0	0	0	0	0			0	-43434	55	-43434
240	W	08.01.2019	07.08.2019	RO15	10	PORT-A-CATH PAS-Port E-Lite	05. Aug	Polyurethan	1			0	0	0	0	0	0	0		0		0	0	0	0	0	0		0	0	0	0	0	0	0		0	0	0	0	0	0	0			0	211	55	-43473
18	W	08.05.2018		RO16	6	PORT-A-CATH PAS-Port E-Lite	05. Aug	Polyurethan	1	V. basilica	Rechts	0	0	0	0	0	0	0		0							0		0	0	0	0	0	0	0		0	0	0	0	0	0	0			0	-43228	56	-43228
311	M	19.03.2019	09.10.2019	RO16	14	PORT-A-CATH PAS-Port E-Lite	05. Aug	Polyurethan	1	V. basilica	Links	0	0	0	0	0	0	0		0		0	0	0	0	0	1		0	0	0	0	0	1	0		1	0	0	0	0	0	0	18.04.2019	Utraschall/Duplex	1	204	56	30
50	W	08.06.2018		RO16	11	PORT-A-CATH PAS-Port E-Lite	05. Aug	Polyurethan	1	V. brachialis	Rechts	0	0	0	0	0	0	0		0		0	0	0	0	0	1		0	0	0	0	0	1	0		1	0	0	0	0	0	0	29.08.2018	Utraschall/Duplex	1	-43259	56	82
81	W	06.07.2018		RO15	15	PORT-A-CATH PAS-Port E-Lite	05. Aug	Polyurethan	1	V. cephalica	Rechts	0	0	0	0	0	0	0		0		0	0	0	0	0	1		0	0	0	0	0	1	0		1	0	0	0	0	0	0	09.08.2018	Utraschall/Duplex	1	-43287	56	34
110	M	30.07.2018		RO16	14	PORT-A-CATH PAS-Port E-Lite	05. Aug	Polyurethan	1	V. brachialis	Links	0	0	0	0	0	0	0		0		0	0	0	0	0	0		0	0	0	0	0	0	0		0	0	0	0	0	0	0			0	-43311	56	-43311
26	W	17.05.2018		RO16	9	PORT-A-CATH PAS-Port E-Lite	05. Aug	Polyurethan	1	V. cephalica	Rechts	0	0	0	0	0	0	0		0		0	0	0	0	0	0		0	0	0	0	0	0	0		0	0	0	0	0	0	0			0	-43237	56	-43237
131	W	29.08.2018		RO16	13	PORT-A-CATH PAS-Port T2	05. Aug	Polyurethan	1	V. cephalica	Links	0	0	0	0	0	0	0		0		0	0	0	0	0	1	Rotation der Kammer	1	0	0	0	1	0	0		0	0	0	0	0	0	0	12.09.2018	Mikrobiologie	1	-43341	56	14
46	W	08.06.2018		RO16	8	PORT-A-CATH PAS-Port E-Lite	05. Aug	Polyurethan	1	V. brachialis	Rechts	0	0	0	0	0	0	0		0		0	0	0	0	0	0		0	0	0	0	0	0	0		0	0	0	0	0	0	0			0	-43259	56	-43259
51	M	11.06.2018		RO16	11	PORT-A-CATH PAS-Port E-Lite	05. Aug	Polyurethan	1	V. cephalica	Rechts	0	0	0	0	0	0	0		0		0	0	0	0	0	1		0	0	0	0	0	1	0		1	0	0	1	0	0	0	18.06.2018	Utraschall/Duplex	1	-43262	56	7
38	W	04.06.2018		RO16	10	PORT-A-CATH PAS-Port E-Lite	05. Aug	Polyurethan	1	V. brachialis	Rechts	0	0	0	1	0	0	0		0		0	0	0	0	0	1	Venenthrombose	0	0	0	0	0	1	0	Arm	1	0	0	0	0	0	0	10.10.2018	Unbekannt	1	-43255	57	128
96	M	19.07.2018			16	PORT-A-CATH PAS-Port E-Lite	05. Aug	Polyurethan	1	V. brachialis	Links	0	0	0	0	0	0	0		0		0	0	0	0	0	0		0	0	0	0	0	0	0		0	0	0	0	0	0	0			0	-43300	57	-43300
172	M	11.10.2018		RO16	12	PORT-A-CATH PAS-Port E-Lite	05. Aug	Polyurethan	1	V. brachialis	Links	0	0	0	0	0	0	0		0		0	0	0	0	0	1		0	0	0	0	0	1	0		1	0	0	0	0	0	0	02.11.2018	Utraschall/Duplex	1	-43384	57	22
113	W	03.08.2018		RO16	9	PORT-A-CATH PAS-Port E-Lite	05. Aug	Polyurethan	1	V. brachialis	Links	0	0	0	0	0	0	0		0		0	0	0	0	0	0		0	0	0	0	0	0	0		0	0	0	0	0	0	0			0	-43315	57	-43315
237	W	07.01.2019		RO16	22	PORT-A-CATH PAS-Port E-Lite	05. Aug	Polyurethan	1	V. basilica	Rechts	1	1	0	0	0	0	0		0		0	0	0	0	0	0		0	0	0	0	0	0	1		0	0	0	0	0	0	0			0	-43472	57	-43472
150	M	20.09.2018		RO16	14	PORT-A-CATH PAS-Port E-Lite	05. Aug	Polyurethan	1	V. cephalica	Rechts	0	0	0	0	0	0	0		0		0	0	0	0	0	0		0	0	0	0	0	0	1		0	0	0	0	0	0	0			0	-43363	57	-43363
283	W	18.02.2019		RO16	9	PORT-A-CATH PAS-Port E-Lite	05. Aug	Polyurethan	1	V. cephalica	Rechts	0	0	0	0	0	0	0		0		0	0	0	0	0	0		0	0	0	0	0	0	0		0	0	0	0	0	0	0			0	-43514	57	-43514
70	W	02.07.2018	23.08.2018	RO15	7	PORT-A-CATH PAS-Port E-Lite	05. Aug	Polyurethan	1	V. brachialis	Rechts	0	0	0	0	0	0	0		0		0	0	0	0	0	1		0	0	0	0	1	0	0		0	0	0	0	0	0	0	23.08.2018	Mikrobiologie	1	52	57	52
166	M	08.10.2018		RO16	14	PORT-A-CATH PAS-Port E-Lite	05. Aug	Polyurethan	1	V. brachialis	Rechts	0	0	0	0	0	0	0		0		0	0	0	0	0	0		0	0	0	0	0	0	0		0	0	0	0	0	0	0			0	-43381	57	-43381
103	W	25.07.2018	03.09.2019	RO16	17	PORT-A-CATH PAS-Port E-Lite	05. Aug	Polyurethan	1	V. cephalica	Links	1	1	0	0	0	0	0		0		0	0	0	0	0	0		0	0	0	0	0	0	0		0	0	1	0	0	0	0			0	405	58	-43306
219	W	07.12.2018		RO16	11	PORT-A-CATH PAS-Port E-Lite	05. Aug	Polyurethan	1	V. brachialis	Links	0	0	0	0	0	0	0		0		0	0	0	0	0	0		0	0	0	0	0	0	1		0	0	0	0	0	0	0			0	-43441	58	-43441
265	W	29.01.2019		RO16	16	PORT-A-CATH PAS-Port E-Lite	05. Aug	Polyurethan	1	V. cephalica	Rechts	0	0	0	0	0	0	0		0		0	0	0	0	0	0		0	0	0	0	0	0	0		0	0	0	0	0	0	0			0	-43494	58	-43494
315	W	20.03.2019		RO16	15	PORT-A-CATH PAS-Port E-Lite	05. Aug	Polyurethan	1	V. cephalica	Links	0	0	0	0	0	0	0		0		0	0	0	0	0	0		0	0	0	0	0	0	0		0	0	0	0	0	0	0			0	-43544	58	-43544
19	W	09.05.2018		RO16	13	PORT-A-CATH PAS-Port E-Lite	05. Aug	Polyurethan	1	V. cephalica	Links	0	0	0	0	0	0	0		0		0	0	0	0	0	0		0	0	0	0	0	0	0		0	0	0	0	0	0	0			0	-43229	58	-43229
153	M	24.09.2018		RO16	19	PORT-A-CATH PAS-Port E-Lite	05. Aug	Polyurethan	1	V. basilica	Links	0	0	0	0	0	0	0		0		0	0	0	0	0	0		0	0	0	0	0	0	0		0	0	0	0	0	0	0			0	-43367	59	-43367
310	W	18.03.2019	22.05.2019	RO15	7	PORT-A-CATH PAS-Port E-Lite	05. Aug	Polyurethan	1	V. basilica	Links	0	0	0	0	0	0	0		0		0	0	0	0	0	1		0	0	0	0	1	0	0		0	0	0	0	0	0	0	22.05.2019	Mikrobiologie	1	65	59	65
213	W	05.12.2018	14.06.2019	RO15	18	PORT-A-CATH PAS-Port E-Lite	05. Aug	Polyurethan	1	V. basilica	Rechts	1	1	0	0	0	0	0		0		0	0	0	0	0	0		0	0	0	0	0	0	0		0	0	0	0	0	0	0			0	191	59	-43439
266	W	30.01.2019		RO16	11	PORT-A-CATH PAS-Port E-Lite	05. Aug	Polyurethan	1	V. basilica	Rechts	0	0	0	0	0	0	0		0		0	0	0	0	0	0		0	0	0	0	0	0	0		0	0	0	0	0	0	0			0	-43495	59	-43495
254	M	21.01.2019	08.07.2019	RO16	11	PORT-A-CATH PAS-Port E-Lite	05. Aug	Polyurethan	1	V. cephalica	Links	1	0	0	0	0	0	0		0		0	0	0	0	0	0		0	0	0	0	0	0	0		0	0	0	0	1	0	0			0	168	59	-43486
35	M	30.05.2018		RO16	9	PORT-A-CATH PAS-Port E-Lite	05. Aug	Polyurethan	1	V. brachialis	Links	0	0	0	0	0	0	0		0		0	0	0	0	0	1	Venenthrombose	0	0	0	0	0	1	0	Arm	1	0	0	0	0	0	0	16.07.2018	Utraschall/Duplex	1	-43250	59	47
184	W	26.10.2018		RO16	18	PORT-A-CATH PAS-Port E-Lite	05. Aug	Polyurethan	1	V. basilica	Links	1	1	0	0	0	0	0		0		0	0	0	0	0	0		0	0	0	0	0	0	0		0	0	0	0	0	0	0			0	-43399	60	-43399
173	W	11.10.2018		RO16	10	PORT-A-CATH PAS-Port E-Lite	05. Aug	Polyurethan	1	V. brachialis	Links	0	0	0	0	0	0	0		0		0	0	0	0	0	0		0	0	0	0	0	0	0		0	0	0	0	0	0	0			0	-43384	60	-43384
293	W	25.02.2019	28.10.2019	RO16	9	PORT-A-CATH PAS-Port E-Lite	05. Aug	Polyurethan	1	V. cephalica	Links	0	0	0	0	0	0	0		0		0	0	0	0	0	0		0	0	0	0	0	0	0		0	0	0	0	0	0	0			0	245	60	-43521
169	M	08.10.2018		RO15	9	PORT-A-CATH PAS-Port E-Lite	05. Aug	Polyurethan	1	V. cephalica	Rechts	0	0	0	0	0	0	0		0		0	0	0	0	0	1		0	0	0	0	0	1	0		1	0	0	0	0	0	0	09.10.2018	Utraschall/Duplex	1	-43381	60	1
296	W	26.02.2019	08.04.2019	RO16	8	PORT-A-CATH PAS-Port E-Lite	05. Aug	Polyurethan	1	V. cephalica	Links	0	0	0	0	0	0	0		0		0	0	0	0	0	1		0	0	1	0	1	0	0		0	0	0	0	0	0	1	07.03.2019	Klinisch	1	41	60	9
194	W	15.11.2018	26.06.2019	RO16	20	PORT-A-CATH II Low-Profile	05. Aug	Polyurethan	1	V. cephalica	Links	0	0	0	0	0	0	0		0		0	0	0	0	0	0		0	0	0	0	0	0	0		0	0	0	0	0	0	0			0	223	60	-43419
286	M	19.02.2019		RO16	22	PORT-A-CATH PAS-Port E-Lite	05. Aug	Polyurethan	1	V. cephalica	Rechts	0	0	0	0	0	0	0		0		0	0	0	0	0	0		0	0	0	0	0	0	0		0	0	0	0	0	0	0			0	-43515	60	-43515
258	M	24.01.2019		RO16	15	PORT-A-CATH PAS-Port E-Lite	05. Aug	Polyurethan	1	V. basilica	Links	0	0	0	0	0	0	0		0		0	0	0	0	0	0		0	0	0	0	0	0	0		0	0	0	0	0	0	0			0	-43489	60	-43489
228	W	20.12.2018		RO16	17	PORT-A-CATH PAS-Port E-Lite	05. Aug	Polyurethan	1	V. brachialis	Links	1	0	0	0	0	0	0		0		0	0	0	0	0	0		0	0	0	0	0	0	0		0	0	0	0	0	0	0			0	-43454	61	-43454
160	W	04.10.2018	12.07.2019	RO16	7	PORT-A-CATH PAS-Port E-Lite	05. Aug	Polyurethan	1	V. brachialis	Links	0	0	0	0	0	0	0		0		0	0	0	0	0	1		0	0	0	0	1	0	0		0	0	0	0	0	0	0	10.07.2019	Mikrobiologie	1	281	61	279
290	M	21.02.2019		RO16	13	PORT-A-CATH PAS-Port E-Lite	05. Aug	Polyurethan	1	V. basilica	Links	0	0	0	0	0	0	0		0		0	0	0	0	0	0		0	0	0	0	0	0	0		0	0	0	0	0	0	0			0	-43517	61	-43517
268	W	30.01.2019	19.06.2019	RO16	10	PORT-A-CATH PAS-Port E-Lite	05. Aug	Polyurethan	1	V. brachialis	Rechts	0	0	0	0	0	0	0		0		0	0	0	0	0	1		0	0	0	0	0	1	0		1	0	0	0	0	0	1	04.06.2019	Utraschall/Duplex	1	140	61	125
313	W	20.03.2019	25.09.2019	RO16	18	PORT-A-CATH PAS-Port E-Lite	05. Aug	Polyurethan	1	V. basilica	Links	1	1	0	0	0	0	0		0		0	0	0	0	0	1		0	0	0	0	0	1	0		1	0	0	0	0	0	0	19.09.2019	Utraschall/Duplex	1	189	61	183
230	W	21.12.2018	27.11.2019	RO16	15	PORT-A-CATH PAS-Port E-Lite	05. Aug	Polyurethan	1	V. brachialis	Links	0	0	0	0	0	0	0		0		0	0	0	0	0	0		0	0	0	0	0	0	0		0	0	0	0	0	0	0			0	341	61	-43455
281	M	15.02.2019		RO15	22	PORT-A-CATH PAS-Port E-Lite	05. Aug	Polyurethan	1	V. brachialis	Rechts	0	1	0	0	0	0	0		0		0	0	0	0	0	0		0	0	0	0	0	0	0		0	0	0	0	0	0	0			0	-43511	61	-43511
143	M	12.09.2018		RO16	12	PORT-A-CATH PAS-Port E-Lite	05. Aug	Polyurethan	1	V. brachialis	Links	0	0	0	0	0	0	0		0		0	0	0	0	0	0		0	0	0	0	0	0	1		0	0	0	0	0	0	0			0	-43355	61	-43355
162	W	04.10.2018		RO15	8	PORT-A-CATH PAS-Port E-Lite	05. Aug	Polyurethan	1	V. brachialis	Links	0	0	0	0	0	0	0		0		0	0	0	0	0	0		0	0	0	0	0	0	0		0	0	0	0	0	0	0			0	-43377	61	-43377
284	W	18.02.2019	18.07.2019	RO16	10	PORT-A-CATH PAS-Port E-Lite	05. Aug	Polyurethan	1	V. basilica	Links	0	0	0	0	0	0	0		0		0	0	0	0	0	0		0	0	0	0	0	0	0		0	0	0	0	0	0	0			0	150	62	-43514
210	W	29.11.2018		RO16	22	PORT-A-CATH PAS-Port E-Lite	05. Aug	Polyurethan	1	V. basilica	Links	1	1	0	0	0	0	0		0		0	0	0	0	0	0		0	0	0	0	0	0	1		0	0	0	0	0	0	0			0	-43433	62	-43433
253	M	21.01.2019		RO15	19	PORT-A-CATH PAS-Port E-Lite	05. Aug	Polyurethan	1	V. brachialis	Links	0	0	0	0	0	0	0		0		0	0	0	0	0	0		0	0	0	0	0	0	0		0	0	0	0	0	0	0			0	-43486	62	-43486
273	W	06.02.2019		RO16	21	PORT-A-CATH PAS-Port E-Lite	05. Aug	Polyurethan	1	V. basilica	Links	1	1	0	0	0	0	0		0		0	0	0	0	0	1		0	0	0	0	0	1	0		1	0	0	0	0	0	0	15.04.2019	Utraschall/Duplex	1	-43502	62	68
61	W	25.06.2018		RO16	20	PORT-A-CATH PAS-Port E-Lite	05. Aug	Polyurethan	1	V. basilica	Links	0	0	0	0	0	0	0		0		0	0	0	0	0	0		0	0	0	0	0	0	0		0	0	0	0	0	0	0			0	-43276	62	-43276
214	W	05.12.2018		RO16	11	PORT-A-CATH PAS-Port E-Lite	05. Aug	Polyurethan	1	V. cephalica	Rechts	0	0	0	0	0	0	0		0		0	0	0	0	0	0		0	0	0	0	0	0	0		0	0	0	0	0	0	0			0	-43439	62	-43439
134	W	06.09.2018	05.08.2019	RO16	9	PORT-A-CATH PAS-Port E-Lite	05. Aug	Polyurethan	1	V. brachialis	Links	0	0	0	0	0	0	0		0		0	0	0	0	0	0		0	0	0	0	0	0	0		0	0	0	0	1	0	0			0	333	63	-43349
212	M	03.12.2018	17.06.2019	RO16	18	PORT-A-CATH PAS-Port E-Lite	05. Aug	Polyurethan	1	V. brachialis	Links	0	0	0	0	0	0	0		0		0	0	0	0	0	1		0	0	0	0	0	1	0		1	1	1	0	0	0	0	19.12.2018	Utraschall/Duplex	1	196	63	16
302	W	06.03.2019		RO16	17	PORT-A-CATH PAS-Port E-Lite	05. Aug	Polyurethan	1	V. basilica	Rechts	0	0	0	0	0	0	0		0		0	0	0	0	0	0		0	0	0	0	0	0	0		0	0	0	0	0	0	0			0	-43530	63	-43530
275	W	07.02.2019		RO16	18	PORT-A-CATH PAS-Port E-Lite	05. Aug	Polyurethan	1	V. brachialis	Links	0	1	0	0	0	0	0		0		0	0	0	0	0	0		0	0	0	0	0	0	0		0	0	0	0	0	0	0			0	-43503	63	-43503
201	W	21.11.2018		RO16	17	PORT-A-CATH PAS-Port E-Lite	05. Aug	Polyurethan	1	V. brachialis	Links	0	0	0	0	0	0	0		0		0	0	0	0	0	0		0	0	0	0	0	0	0		0	0	0	0	0	0	0			0	-43425	64	-43425
304	M	06.03.2019		RO15	17	PORT-A-CATH PAS-Port E-Lite	05. Aug	Polyurethan	1	V. brachialis	Links	0	0	0	0	0	0	0		0		0	0	0	0	0	1		0	0	0	0	0	1	0		0	0	0	0	0	0	0	13.03.2019	Utraschall/Duplex	0	-43530	64	7
250	W	18.01.2019		RO16	8	PORT-A-CATH PAS-Port E-Lite	05. Aug	Polyurethan	1	V. basilica	Links	0	0	0	0	0	0	0		0		0	0	0	0	0	0		0	0	0	0	0	0	0		0	0	0	0	0	0	0			0	-43483	64	-43483
225	M	17.12.2018	17.05.2019	RO16	16	PORT-A-CATH PAS-Port E-Lite	05. Aug	Polyurethan	1	V. brachialis	Rechts	0	0	0	0	0	0	0		0		0	0	0	0	0	0		0	0	0	0	0	0	0		0	0	0	0	0	0	0			0	151	64	-43451
112	M	03.08.2018	31.10.2019	RO16	11	PORT-A-CATH PAS-Port E-Lite	05. Aug	Polyurethan	1	V. brachialis	Rechts	0	0	0	0	0	0	0		0		0	0	0	0	0	0		0	0	0	0	0	0	0		0	0	0	0	0	0	0			0	454	64	-43315
216	W	05.12.2018		RO15	20	PORT-A-CATH PAS-Port E-Lite	05. Aug	Polyurethan	1	V. basilica	Links	1	1	0	0	0	0	0		0		0	0	0	0	0	0		0	0	0	0	0	0	0		0	0	0	0	0	0	0			0	-43439	64	-43439
274	W	06.02.2019		RO16	6	PORT-A-CATH PAS-Port E-Lite	05. Aug	Polyurethan	1	V. brachialis	Rechts	0	0	0	0	0	0	0		0		0	0	0	0	0	0		0	0	0	0	0	0	0		0	0	0	0	0	0	0			0	-43502	64	-43502
289	W	21.02.2019	03.01.2020	RO15	15	PORT-A-CATH PAS-Port E-Lite	05. Aug	Polyurethan	1	V. cephalica	Links	0	0	0	0	0	0	0		0		0	0	0	0	0	1		0	0	0	0	1	0	0		0	0	0	0	0	0	0	03.01.2020	Mikrobiologie	1	316	64	316
244	W	11.01.2019	08.08.2019	RO15	22	PORT-A-CATH PAS-Port E-Lite	05. Aug	Polyurethan	1	V. brachialis	Rechts	0	0	0	0	0	0	0		0		0	0	0	0	0	1		0	0	0	0	1	0	0		0	0	0	0	0	0	0	02.08.2019	Mikrobiologie	0	209	65	203
57	M	18.06.2018		RO16	15	PORT-A-CATH PAS-Port E-Lite	05. Aug	Polyurethan	1	V. cephalica	Links	0	0	0	0	0	0	0		0		0	0	0	0	0	1		0	0	0	0	0	1	0		1	0	0	0	0	0	0	05.07.2018	Utraschall/Duplex	1	-43269	66	17
224	W	17.12.2018	13.03.2019	RO16	14	PORT-A-CATH PAS-Port E-Lite	05. Aug	Polyurethan	1	V. brachialis	Rechts	0	0	0	0	0	0	0		0		0	0	0	0	0	1		0	0	0	0	1	0	0		0	0	0	0	0	0	0	12.03.2019	Mikrobiologie	1	86	66	85
312	W	19.03.2019		RO16	22	PORT-A-CATH PAS-Port E-Lite	05. Aug	Polyurethan	1	V. basilica	Rechts	0	0	0	0	0	0	0		0		0	0	0	0	0	0		0	0	0	0	0	0	0		0	0	0	0	0	0	0			0	-43543	66	-43543
58	M	16.07.2018			21	PORT-A-CATH PAS-Port E-Lite	05. Aug	Polyurethan	1	V. brachialis	Rechts	0	0	0	0	1	0	0		0		0	0	0	0	0	0		0	0	0	0	0	0	0		0	0	0	0	1	0	0			0	-43297	66	-43297
91	M	16.07.2018			22	PORT-A-CATH PAS-Port E-Lite	05. Aug	Polyurethan	1	V. brachialis	Rechts	0	0	0	0	0	0	0		0		0	0	0	0	0	1		0	0	0	0	0	1	0		1	0	0	0	0	0	0	07.09.2018	Utraschall/Duplex	1	-43297	66	53
202	M	22.11.2018	28.01.2019	RO16	17	PORT-A-CATH PAS-Port E-Lite	05. Aug	Polyurethan	1	V. brachialis	Rechts	1	0	0	0	0	0	0		0		0	0	0	0	0	1		0	0	0	0	1	0	0		0	0	0	0	0	0	0	27.01.2019	Mikrobiologie	1	67	66	66
27	M	17.05.2018		RO16	16	PORT-A-CATH PAS-Port E-Lite	05. Aug	Polyurethan	0	V. cephalica	Links	0	0	0	0	0	0	0		0		0	0	0	0	0	0		0	0	0	0	0	0	0		0	0	0	0	0	0	0			0	-43237	66	-43237
292	W	22.02.2019		RO16	6	PORT-A-CATH PAS-Port E-Lite	05. Aug	Polyurethan	1	V. basilica	Links	0	0	0	0	0	0	0		0		0	0	0	0	0	0		0	0	0	0	0	0	0		0	0	0	0	0	0	0			0	-43518	66	-43518
85	W	11.07.2018		RO16	13	PORT-A-CATH PAS-Port E-Lite	05. Aug	Polyurethan	1	V. cephalica	Rechts	0	0	0	0	0	0	0		0		0	0	0	0	0	0		0	0	0	0	0	0	0		0	0	0	0	0	0	0			0	-43292	66	-43292
243	W	10.01.2019		RO16	12	PORT-A-CATH PAS-Port E-Lite	05. Aug	Polyurethan	1	V. brachialis	Links	0	0	0	0	0	0	0		0		0	0	0	0	0	0		0	0	0	0	0	0	0		0	0	0	0	0	0	0			0	-43475	66	-43475
13	W	17.01.2020		RO16	16	PORT-A-CATH PAS-Port T2	05. Aug	Polyurethan	1	V. basilica	Links	0	0	0	0	0	0	0		0		0	0	0	0	0	1	Venenthrombose	0	0	0	0	0	1	0	V. subclavia	0	0	1	0	0	0	0	29.01.2020	Utraschall/Duplex	1	-43847	67	12
111	W	02.08.2018		RO16	8	PORT-A-CATH PAS-Port E-Lite	05. Aug	Polyurethan	1	V. cephalica	Links	0	0	0	0	0	0	0		0		0	0	0	0	0	0		0	0	0	0	0	0	0		0	0	0	0	0	0	0			0	-43314	67	-43314
256	W	23.01.2019		RO16	16	PORT-A-CATH PAS-Port E-Lite	05. Aug	Polyurethan	1	V. brachialis	Links	0	0	0	0	0	0	0		0		0	0	0	0	0	0		0	0	0	0	0	0	1		0	0	0	0	0	0	0			0	-43488	67	-43488
136	W	07.09.2018		RO16	13	PORT-A-CATH PAS-Port E-Lite	05. Aug	Polyurethan	1	V. cephalica	Rechts	0	0	0	0	0	0	0		0		0	0	0	0	0	1		0	0	0	0	0	1	0	auch V. Jugularis rechts	1	1	1	1	1	0	0	25.09.2018	Utraschall/Duplex	1	-43350	67	18
147	M	17.09.2018		RO16	7	PORT-A-CATH PAS-Port E-Lite	05. Aug	Polyurethan	1	V. brachialis	Rechts	0	0	0	0	0	0	0		0		0	0	0	0	0	0		0	0	0	0	0	0	0		0	0	0	0	0	0	0			0	-43360	67	-43360
127	W	27.08.2018	26.04.2019	RO16	0	PORT-A-CATH PAS-Port T2	05. Aug	Polyurethan	1	V. brachialis	Links	0	0	0	0	0	0	0		0		0	0	0	0	0	0		0	0	0	0	0	0	0		0	0	0	0	0	0	0			0	242	67	-43339
249	M	18.01.2019		RO15	9	PORT-A-CATH PAS-Port E-Lite	05. Aug	Polyurethan	1	V. brachialis	Rechts	0	0	0	0	0	0	0		0		0	0	0	0	0	1		0	0	0	0	0	1	0		1	0	0	0	0	0	0	10.03.2020	Utraschall/Duplex	1	-43483	68	417
262	W	28.01.2019		RO16	12	PORT-A-CATH PAS-Port E-Lite	05. Aug	Polyurethan	0	V. cephalica	Links	0	0	0	0	0	0	0		0		0	0	0	0	0	0		0	0	0	0	0	0	0		0	0	0	0	0	0	0			0	-43493	68	-43493
125	W	21.08.2018	25.10.2019	RO16	11	PORT-A-CATH PAS-Port T2	05. Aug	Polyurethan	1	V. brachialis	Rechts	0	0	0	0	0	0	0		0		0	0	0	0	0	0		0	0	0	0	0	0	0		0	0	0	0	0	0	0			0	430	68	-43333
45	M	07.06.2018	11.08.2018	RO16	6	PORT-A-CATH PAS-Port E-Lite	05. Aug	Polyurethan	1	V. brachialis	Links	0	0	0	0	0	0	0		0		0	0	0	0	0	1	Infektion	0	0	0	0	1	1	0	Arm	1	0	0	0	0	0	1	11.08.2018	Utraschall/Duplex	1	65	68	65
176	W	16.10.2018	25.11.2019	RO15	16	PORT-A-CATH PAS-Port E-Lite	05. Aug	Polyurethan	0	V. basilica	Rechts	0	0	0	0	0	0	0		0		0	0	0	0	0	0		0	0	0	0	0	0	0		0	0	0	0	0	0	0			0	405	68	-43389
74	M	04.07.2018	25.10.2018	RO16	20	PORT-A-CATH PAS-Port E-Lite	05. Aug	Polyurethan	1	V. basilica	Links	0	0	0	0	0	0	0		0		0	0	0	0	0	0		0	0	0	0	0	0	0		0	0	0	0	0	0	0			0	113	68	-43285
133	M	06.09.2018		RO16	10	PORT-A-CATH PAS-Port E-Lite	05. Aug	Polyurethan	1	V. cephalica	Links	0	0	0	0	0	0	0		0		0	0	0	0	0	0		0	0	0	0	0	0	0		0	0	0	0	0	0	0			0	-43349	68	-43349
69	W	02.07.2018	24.09.2018	RO16	13	PORT-A-CATH PAS-Port E-Lite	05. Aug	Polyurethan	1	V. basilica	Rechts	0	0	0	0	0	0	0		0		0	0	0	0	0	1		0	0	0	0	0	1	0		1	0	0	0	0	0	0	09.07.2018	Utraschall/Duplex	1	84	69	7
223	W	13.12.2018	11.10.2019	RO16	9	PORT-A-CATH PAS-Port E-Lite	05. Aug	Polyurethan	1	V. cephalica	Links	0	0	0	0	0	0	0		0		0	0	0	0	0	1		0	0	0	0	1	0	0		0	0	0	0	0	0	0	11.10.2019	Mikrobiologie	1	302	69	302
62	W	25.06.2018	14.11.2018	RO16	14	PORT-A-CATH PAS-Port E-Lite	05. Aug	Polyurethan	1	V. basilica	Links	0	0	0	0	0	0	0		0		0	0	0	0	0	0		0	0	0	0	0	0	0		0	0	0	0	0	0	0			0	142	69	-43276
301	W	04.03.2019		RO16	20	PORT-A-CATH PAS-Port E-Lite	05. Aug	Polyurethan	1	V. cephalica	Rechts	0	0	0	0	0	0	0		0		0	0	0	0	0	0		0	0	0	0	0	0	0		0	0	0	0	0	0	0			0	-43528	69	-43528
179	W	17.10.2018		RO16	0	PORT-A-CATH PAS-Port E-Lite	05. Aug	Polyurethan	1	V. basilica	Links	0	0	0	0	0	0	0		0		0	0	0	0	0	0		0	0	0	0	0	0	0		0	0	0	0	0	0	0			0	-43390	69	-43390
126	W	23.08.2018		RO16	22	PORT-A-CATH PAS-Port T2	05. Aug	Polyurethan	1	V. brachialis	Rechts	1	1	0	0	0	0	0		0		0	0	0	0	0	0		0	0	0	0	0	0	0		0	0	0	0	0	0	0			0	-43335	69	-43335
264	M	29.01.2019		RO16	11	PORT-A-CATH PAS-Port E-Lite	05. Aug	Polyurethan	1	V. brachialis	Links	0	0	0	0	0	0	0		0		0	0	0	0	0	0		0	0	0	0	0	0	1		0	0	0	0	0	0	0			0	-43494	69	-43494
121	W	13.08.2018		RO16	18	PORT-A-CATH PAS-Port E-Lite	05. Aug	Polyurethan	1	V. brachialis	Links	1	1	0	0	0	0	0		0		0	0	0	0	0	0		0	0	0	0	0	0	0		0	0	0	0	0	0	0			0	-43325	69	-43325
185	W	29.10.2018	23.04.2019	RO16	22	PORT-A-CATH PAS-Port E-Lite	05. Aug	Polyurethan	1	V. cephalica	Links	0	0	0	0	0	0	0		0		0	0	0	0	0	1		0	0	0	0	0	1	0		1	1	0	0	0	0	1	05.11.2018	Utraschall/Duplex	1	176	69	7
5	M	02.05.2018		RO16	10	PORT-A-CATH PAS-Port E-Lite	05. Aug	Polyurethan	0	V. brachialis	Links	0	0	1	0	0	0	0		0		0	0	0	0	0	0		0	0	0	0	0	0	0		0	0	0	0	0	0	0			0	-43222	69	-43222
156	M	25.09.2018		RO16	18	PORT-A-CATH PAS-Port E-Lite	05. Aug	Polyurethan	1	V. brachialis	Links	0	0	0	0	0	0	0		0		0	0	0	0	0	0		0	0	0	0	0	0	0		0	0	0	0	0	0	0			0	-43368	69	-43368
208	W	28.11.2018		RO16	21	PORT-A-CATH PAS-Port E-Lite	05. Aug	Polyurethan	1	V. brachialis	Links	1	1	0	0	0	0	0		0		0	0	0	0	0	0		0	0	0	0	0	0	0		0	0	0	0	0	0	0			0	-43432	70	-43432
29	M	18.05.2018	14.09.2018	RO16	13	PORT-A-CATH PAS-Port E-Lite	05. Aug	Polyurethan	1	V. cephalica	Rechts	0	0	0	0	0	0	0		0		0	0	0	0	0	1	Infektion	0	0	0	0	1	1	0	Arm	1	0	0	0	0	0	1	06.06.2018	Utraschall/Duplex	1	119	70	19
137	W	07.09.2018		RO15	14	PORT-A-CATH PAS-Port E-Lite	05. Aug	Polyurethan	1	V. cephalica	Rechts	0	0	0	0	0	0	0		0		0	0	0	0	0	0		0	0	0	0	0	0	0		0	0	0	0	0	0	0			0	-43350	70	-43350
299	M	01.03.2019		RO16	17	PORT-A-CATH PAS-Port E-Lite	05. Aug	Polyurethan	1	V. brachialis	Links	1	1	0	0	0	0	0		0		0	0	0	0	0	1		0	0	0	0	0	1	0		0	0	1	0	0	0	0	16.05.2019	Utraschall/Duplex	1	-43525	70	76
17	M	07.05.2018	03.07.2018	RO16	20	PORT-A-CATH PAS-Port E-Lite	05. Aug	Polyurethan	0	V. cephalica	Rechts	0	0	0	0	0	0	0		0		0	0	0	0	0	1	Venenthrombose	0	0	0	0	0	1	0	Arm	1	0	0	0	0	0	0	28.05.2018	Utraschall/Duplex	1	57	70	21
119	M	10.08.2018		RO16	15	PORT-A-CATH PAS-Port E-Lite	05. Aug	Polyurethan	1	V. brachialis	Rechts	0	0	0	0	0	0	0		0		0	0	0	0	0	0		0	0	0	0	0	0	0		0	0	0	0	0	0	0			0	-43322	70	-43322
72	M	03.07.2018	05.06.2019	RO16	11	PORT-A-CATH PAS-Port E-Lite	05. Aug	Polyurethan	0	V. cephalica	Rechts	0	0	0	0	0	0	0		0		0	0	0	0	0	0		0	0	0	0	0	0	0		0	0	0	0	0	0	0			0	337	70	-43284
191	W	13.11.2018		RO16	26	PORT-A-CATH PAS-Port E-Lite	05. Aug	Polyurethan	1	V. cephalica	Rechts	1	1	0	0	0	0	0		0		0	0	0	0	0	0		0	0	0	0	0	0	0		0	0	0	0	0	0	0			0	-43417	70	-43417
116	M	08.08.2018		RO16	14	PORT-A-CATH PAS-Port E-Lite	05. Aug	Polyurethan	1	V. brachialis	Rechts	0	0	0	0	0	0	0		0		0	0	0	0	0	0		0	0	0	0	0	0	0		0	0	0	0	0	0	0			0	-43320	70	-43320
130	W	28.08.2018		RO16	11	PORT-A-CATH PAS-Port T2	05. Aug	Polyurethan	1	V. brachialis	Rechts	0	0	0	0	0	0	0		0		0	0	0	0	0	0		0	0	0	0	0	0	1		0	0	0	0	0	0	0			0	-43340	71	-43340
181	W	23.10.2018	23.07.2019	RO16	15	PORT-A-CATH PAS-Port E-Lite	05. Aug	Polyurethan	1	V. basilica	Rechts	1	0	0	0	0	0	0		0		0	0	0	0	0	0		0	0	0	0	0	0	0		0	0	0	0	0	0	0			0	273	71	-43396
203	W	22.11.2018		RO15	14	PORT-A-CATH PAS-Port E-Lite	05. Aug	Polyurethan	1	V. brachialis	Links	1	0	0	0	0	0	0		0		0	0	0	0	0	0		0	0	0	0	0	0	0		0	0	0	0	0	0	0			0	-43426	71	-43426
196	M	19.11.2018		RO16	17	PORT-A-CATH II Low-Profile	05. Aug	Polyurethan	1	V. brachialis	Links	1	0	0	0	0	0	0		0		0	0	0	0	0	0		0	0	0	0	0	0	0		0	0	0	0	0	0	0			0	-43423	71	-43423
205	W	23.11.2018		RO16	11	PORT-A-CATH PAS-Port E-Lite	05. Aug	Polyurethan	1	V. basilica	Rechts	0	0	0	0	0	0	0		0		0	0	0	0	0	0		0	0	0	0	0	0	0		0	0	0	0	0	0	0			0	-43427	71	-43427
36	W	01.06.2018		RO16	7	PORT-A-CATH PAS-Port E-Lite	05. Aug	Polyurethan	1	V. brachialis	Rechts	0	0	0	0	0	0	0		0		0	0	0	0	0	0		0	0	0	0	0	0	0		0	0	0	0	0	0	0			0	-43252	71	-43252
97	M	19.07.2018		RO16	11	PORT-A-CATH PAS-Port E-Lite	05. Aug	Polyurethan	0	V. cephalica	Links	0	0	0	0	0	0	0		0		0	0	0	0	0	0		0	0	0	0	0	0	0		0	0	0	0	0	0	0			0	-43300	71	-43300
140	W	10.09.2018	12.04.2019	RO16	13	PORT-A-CATH PAS-Port E-Lite	05. Aug	Polyurethan	1	V. cephalica	Rechts	0	0	0	0	0	0	0		0		0	0	0	0	0	1		0	0	1	0	1	0	0		0	0	0	0	0	1	0	10.10.2018	Klinisch	1	214	71	30
40	M	05.06.2018		RO16	8	PORT-A-CATH PAS-Port E-Lite	05. Aug	Polyurethan	1	V. cephalica	Links	0	0	0	0	0	0	0		0		0	0	0	0	0	0		0	0	0	0	0	0	0		0	0	0	0	0	0	0			0	-43256	71	-43256
107	W	26.07.2018		RO16	8	PORT-A-CATH PAS-Port E-Lite	05. Aug	Polyurethan	1	V. brachialis	Rechts	0	0	0	0	0	0	0		0		0	0	0	0	0	0		0	0	0	0	0	0	0		0	0	0	0	0	0	0			0	-43307	71	-43307
79	W	06.07.2018		RO15	16	PORT-A-CATH PAS-Port E-Lite	05. Aug	Polyurethan	1	V. basilica	Rechts	0	0	0	0	0	0	0		0		0	0	0	0	0	0		0	0	0	0	0	0	1		0	0	0	0	0	0	0			0	-43287	71	-43287
247	W	17.01.2019	02.12.2019	RO16	8	PORT-A-CATH PAS-Port E-Lite	05. Aug	Polyurethan	1	V. brachialis	Links	0	0	0	0	0	0	0		0		0	0	0	0	0	0		0	0	0	0	0	0	0		0	0	0	0	0	0	0			0	319	71	-43482
168	W	08.10.2018	23.10.2019	RO15	16	PORT-A-CATH PAS-Port E-Lite	05. Aug	Polyurethan	1	V. basilica	Rechts	1	1	0	0	0	0	0		0		0	0	0	0	0	1		0	0	0	0	1	1	0		1	0	0	0	0	0	0	12.08.2019	Utraschall/Duplex	1	380	71	308
99	W	23.07.2018	03.01.2019	RO16	26	PORT-A-CATH PAS-Port E-Lite	05. Aug	Polyurethan	1	V. brachialis	Rechts	1	1	0	0	0	0	0		0		0	0	0	0	0	1		0	0	0	0	0	1	0		1	0	0	0	0	0	1	03.01.2019	Utraschall/Duplex	1	164	72	164
145	W	14.09.2018		RO16	16	PORT-A-CATH PAS-Port E-Lite	05. Aug	Polyurethan	1	V. cephalica	Rechts	0	0	0	0	0	0	0		0		0	0	0	0	0	0		0	0	0	0	0	0	0		0	0	0	0	0	0	0			0	-43357	72	-43357
31	M	25.05.2018		RO16	7	PORT-A-CATH PAS-Port E-Lite	05. Aug	Polyurethan	1	V. cephalica	Links	0	0	0	0	0	0	0		0		0	0	0	0	0	0		0	0	0	0	0	0	0		0	0	0	0	0	0	0			0	-43245	72	-43245
188	W	02.11.2018		RO16	16	PORT-A-CATH PAS-Port E-Lite	05. Aug	Polyurethan	1	V. cephalica	Links	0	0	0	0	0	0	0		0		0	0	0	0	0	0		0	0	0	0	0	0	0		0	0	0	0	0	0	0			0	-43406	72	-43406
174	W	12.10.2018		RO16	10	PORT-A-CATH PAS-Port E-Lite	05. Aug	Polyurethan	1	V. cephalica	Links	0	0	0	0	0	0	0		0		0	0	0	0	0	0		0	0	0	0	0	0	0		0	0	0	0	0	0	0			0	-43385	72	-43385
245	M	14.01.2019		RO16	18	PORT-A-CATH PAS-Port E-Lite	05. Aug	Polyurethan	1	V. cephalica	Links	0	0	0	0	0	0	0		0		0	0	0	0	0	0		0	0	0	0	0	0	0		0	0	0	0	0	0	0			0	-43479	72	-43479
238	M	07.01.2019	18.04.2019	RO15	11	PORT-A-CATH PAS-Port E-Lite	05. Aug	Polyurethan	1	V. cephalica	Links	0	0	0	0	0	0	0		0		0	0	0	0	0	0		0	0	0	0	0	0	0		0	0	0	0	0	0	0			0	101	72	-43472
206	W	23.11.2018		RO15	14	PORT-A-CATH PAS-Port E-Lite	05. Aug	Polyurethan	1	V. brachialis	Links	0	0	0	0	0	0	0		0		0	0	0	0	0	0		0	0	0	0	0	0	0		0	0	0	0	0	0	0			0	-43427	72	-43427
87	W	13.07.2018	03.12.2019	RO15	11	PORT-A-CATH PAS-Port E-Lite	05. Aug	Polyurethan	1	V. cephalica	Links	0	0	0	0	0	0	0		0		0	0	0	0	0	0		0	0	0	0	0	0	0		0	0	0	0	0	0	0			0	508	72	-43294
59	W	22.06.2018	22.01.2019	RO16	16	PORT-A-CATH PAS-Port E-Lite	05. Aug	Polyurethan	1	V. cephalica	Rechts	0	0	0	0	0	0	0		0		0	0	0	0	0	0		0	0	0	0	1	0	0		0	0	0	0	0	0	0	22.01.2019	Klinisch	1	214	72	214
183	M	24.10.2018	14.05.2019	RO16	20	PORT-A-CATH PAS-Port E-Lite	05. Aug	Polyurethan	1	V. brachialis	Links	0	0	0	0	0	0	0		0		0	0	0	0	0	0		0	0	0	0	0	0	0		0	0	0	0	0	0	0			0	202	72	-43397
291	W	21.02.2019		RO16	28	PORT-A-CATH PAS-Port E-Lite	05. Aug	Polyurethan	1	V. brachialis	Rechts	1	1	0	0	0	0	0		0		0	0	0	0	0	0		0	0	0	0	0	0	0		0	0	0	0	0	0	0			0	-43517	72	-43517
12	W	18.09.2019		RO16	11	PORT-A-CATH PAS-Port E-Lite	05. Aug	Polyurethan	1	V. basilica	Rechts	0	0	0	0	0	0	0		0		0	0	0	0	0	1	Venenthrombose	0	0	0	0	0	1	0	V. axillaris	0	1	0	0	0	0	0	14.10.2019	Utraschall/Duplex	1	-43726	73	26
88	W	13.07.2018		RO16	14	PORT-A-CATH PAS-Port E-Lite	05. Aug	Polyurethan	1	V. cephalica	Links	0	0	0	0	0	0	0		0		0	0	0	0	0	1		0	0	0	0	0	1	0		1	0	0	0	0	0	0	23.07.2018	Utraschall/Duplex	0	-43294	73	10
282	M	15.02.2019	11.04.2019	RO15	16	PORT-A-CATH PAS-Port E-Lite	05. Aug	Polyurethan	1	V. basilica	Rechts	0	1	0	0	0	0	0		0		0	0	0	0	0	1		0	0	1	0	0	0	0		0	0	0	0	0	0	0	26.02.2019	Klinisch	1	55	73	11
141	M	12.09.2018		RO16	14	PORT-A-CATH PAS-Port E-Lite	05. Aug	Polyurethan	1	V. brachialis	Rechts	0	0	0	0	0	0	0		0		0	0	0	0	0	0		0	0	0	0	0	0	1		0	0	0	0	0	0	0			0	-43355	73	-43355
144	M	13.09.2018		RO16	9	PORT-A-CATH PAS-Port E-Lite	05. Aug	Polyurethan	1	V. brachialis	Links	0	0	0	0	0	0	0		0		0	0	0	0	0	0		0	0	0	0	0	0	0		0	0	0	0	0	0	0			0	-43356	73	-43356
98	W	19.07.2018			19	PORT-A-CATH PAS-Port E-Lite	05. Aug	Polyurethan	1	V. basilica	Rechts	0	0	0	0	0	0	0		0		0	0	0	0	0	0		0	0	0	0	0	0	0		0	0	0	0	0	0	0			0	-43300	73	-43300
204	W	22.11.2018		RO16	15	PORT-A-CATH PAS-Port E-Lite	05. Aug	Polyurethan	1	V. basilica	Rechts	0	0	0	0	0	0	0		0		0	0	0	0	0	0		0	0	0	0	0	0	0		0	0	0	0	0	0	0			0	-43426	74	-43426
55	M	14.06.2018		RO16	8	PORT-A-CATH PAS-Port E-Lite	05. Aug	Polyurethan	1	V. basilica	Rechts	0	0	0	0	0	0	0		0		0	0	0	0	0	0		0	0	0	0	0	0	0		0	0	0	0	0	0	0			0	-43265	74	-43265
200	M	21.11.2018	07.01.2019	RO15	25	PORT-A-CATH PAS-Port E-Lite	05. Aug	Polyurethan	1	V. cephalica	Links	1	1	0	0	0	0	0		0		0	0	0	0	0	1		0	0	0	0	1	0	0		0	0	0	0	0	0	0	07.01.2019	Mikrobiologie	1	47	74	47
132	M	31.08.2018		RO16	17	PORT-A-CATH PAS-Port T2	05. Aug	Polyurethan	1	V. brachialis	Rechts	0	0	0	0	0	0	0		0		0	0	0	0	0	1		0	0	0	0	1	1	0		1	0	0	0	0	0	1	14.11.2018	Utraschall/Duplex	1	-43343	74	75
139	W	10.09.2018		RO16	13	PORT-A-CATH PAS-Port E-Lite	05. Aug	Polyurethan	1	V. cephalica	Rechts	0	0	0	0	0	0	0		0		0	0	0	0	0	0		0	0	0	0	0	0	0		0	0	0	0	0	0	0			0	-43353	74	-43353
52	W	11.06.2018		RO15	5	PORT-A-CATH PAS-Port E-Lite	05. Aug	Polyurethan	1	V. brachialis	Links	0	0	0	0	0	0	0		0		0	0	0	0	0	0		0	0	0	0	0	0	0		0	0	0	0	0	0	0			0	-43262	74	-43262
105	W	25.07.2018		RO15	21	PORT-A-CATH PAS-Port E-Lite	05. Aug	Polyurethan	1	V. brachialis	Links	1	1	0	0	0	0	0		0		0	0	0	0	0	0		0	0	0	0	0	0	0		0	0	0	0	0	0	0			0	-43306	74	-43306
167	W	08.10.2018		RO16	8	PORT-A-CATH PAS-Port E-Lite	05. Aug	Polyurethan	1	V. brachialis	Links	0	0	0	0	0	0	0		0		0	0	0	0	0	0		0	0	0	0	0	0	0		0	0	0	0	0	0	0			0	-43381	74	-43381
209	W	29.11.2018	22.01.2019	RO16	10	PORT-A-CATH PAS-Port E-Lite	05. Aug	Polyurethan	1	V. brachialis	Links	0	0	0	0	0	0	0		0		0	0	0	0	0	1		0	0	0	0	1	0	0		0	0	0	0	0	0	0	10.01.2019	Mikrobiologie	1	54	74	42
41	W	05.06.2018		RO16	30	PORT-A-CATH PAS-Port E-Lite	05. Aug	Polyurethan	0	V. brachialis	Rechts	1	1	0	0	0	0	0		0		0	0	0	0	0	0	Infektion	0	0	0	0	0	0	0		0	0	0	0	0	0	0	22.06.2018	Mikrobiologie	1	-43256	74	17
115	M	07.08.2018		RO16	20	PORT-A-CATH PAS-Port E-Lite	05. Aug	Polyurethan	1	V. brachialis	Links	0	0	0	0	0	0	0		0		0	0	0	0	0	0		0	0	0	0	0	0	0		0	0	0	0	0	0	0			0	-43319	75	-43319
261	W	25.01.2019	16.01.2020	RO16	17	PORT-A-CATH PAS-Port E-Lite	05. Aug	Polyurethan	1	V. basilica	Rechts	0	0	0	0	0	0	0		0		0	0	0	0	0	0		0	0	0	0	0	0	0		0	0	0	0	0	0	0			0	356	75	-43490
49	M	08.06.2018		RO16	9	PORT-A-CATH PAS-Port E-Lite	05. Aug	Polyurethan	1	V. brachialis	Links	0	0	0	0	0	0	0		0		0	0	0	0	0	0		0	0	0	0	0	0	0		0	0	0	0	0	0	0			0	-43259	75	-43259
122	W	13.08.2018		RO15	12	PORT-A-CATH PAS-Port E-Lite	05. Aug	Polyurethan	1	V. brachialis	Rechts	0	0	0	0	0	0	0		0		0	0	0	0	0	0		0	0	0	0	0	0	0		0	0	0	0	0	0	0			0	-43325	75	-43325
189	M	05.11.2018		RO16	14	PORT-A-CATH PAS-Port E-Lite	05. Aug	Polyurethan	1	V. brachialis	Links	0	0	0	0	0	0	0		0		0	0	0	0	0	0		0	0	0	0	0	0	0		0	0	0	0	0	0	0			0	-43409	75	-43409
8	W	03.05.2018	22.01.2019	RO16	10	PORT-A-CATH PAS-Port E-Lite	05. Aug	Polyurethan	1	V. brachialis	Links	0	0	0	0	0	0	0		0		0	0	0	0	0	0		0	0	0	0	0	0	0		0	0	0	0	0	0	0			0	264	75	-43223
78	W	06.07.2018		RO16	10	PORT-A-CATH PAS-Port E-Lite	05. Aug	Polyurethan	1	V. cephalica	Rechts	0	0	0	0	0	0	0		0		0	0	0	0	0	0		0	0	0	0	0	0	0		0	0	0	0	0	0	0			0	-43287	75	-43287
73	W	03.07.2018	16.07.2019	RO16	8	PORT-A-CATH PAS-Port E-Lite	05. Aug	Polyurethan	1	V. brachialis	Rechts	0	0	0	0	0	0	0		0		0	0	0	0	0	0		0	0	0	0	0	0	0		0	0	0	0	0	0	0			0	378	75	-43284
222	W	12.12.2018		RO15	14	PORT-A-CATH PAS-Port E-Lite	05. Aug	Polyurethan	1	V. cephalica	Links	0	0	0	0	0	0	0		0		0	0	0	0	0	1		0	0	0	0	0	1	0		1	1	1	0	0	0	0	02.01.2019	Utraschall/Duplex	1	-43446	76	21
114	M	03.08.2018		RO16	7	PORT-A-CATH PAS-Port E-Lite	05. Aug	Polyurethan	1	V. brachialis	Links	0	0	0	0	0	0	0		0		0	0	0	0	0	0		0	0	0	0	0	0	0		0	0	0	0	0	0	0			0	-43315	76	-43315
93	M	18.07.2018			13	PORT-A-CATH PAS-Port E-Lite	05. Aug	Polyurethan	1	V. brachialis	Links	0	0	0	0	0	0	0		0		0	0	0	0	0	0		0	0	0	0	0	0	0		0	0	0	0	0	0	0			0	-43299	76	-43299
47	W	20.12.2019		RO16	21	PORT-A-CATH II Low-Profile	05. Aug	Polyurethan	1	V. cephalica	Links	1	1	0	0	0	0	0		0		0	0	0	0	0	1	Infektion	0	0	0	0	1	1	0	V. axillaris	0	0	0	0	0	0	0	19.02.2020	Klinisch	1	-43819	76	61
198	W	19.11.2018		RO16	14	PORT-A-CATH II Low-Profile	05. Aug	Polyurethan	1	V. basilica	Rechts	0	0	0	0	0	0	0		0		0	0	0	0	0	0		0	0	0	0	0	0	0		0	0	0	0	0	0	0			0	-43423	77	-43423
83	W	09.07.2018		RO16	11	PORT-A-CATH PAS-Port E-Lite	05. Aug	Polyurethan	1	V. cephalica	Rechts	0	0	0	0	0	0	0		0		0	0	0	0	0	1		0	0	0	0	0	1	1		1	0	0	0	0	0	0	11.10.2018	Utraschall/Duplex	0	-43290	77	94
66	W	27.06.2018		RO16	13	PORT-A-CATH PAS-Port E-Lite	05. Aug	Polyurethan	1	V. cephalica	Links	0	0	0	0	0	0	0		0		0	0	0	0	0	0		0	0	0	0	0	0	0		0	0	0	0	0	0	0			0	-43278	77	-43278
102	M	13.01.2020		RO15	16	PORT-A-CATH II Low-Profile	05. Aug	Silikon	1	V. brachialis	Links	1	1	0	0	0	0	0		0		0	0	0	0	0	1		0	0	0	0	1	0	0		0	0	0	0	0	0	0	05.02.2020	Mikrobiologie	1	-43843	77	23
21	M	11.05.2018		RO16	10	PORT-A-CATH PAS-Port E-Lite	05. Aug	Polyurethan	1	V. cephalica	Rechts	0	0	0	0	0	0	0		0		0	0	0	0	0	0		0	0	0	0	0	0	0		0	0	0	0	0	0	0			0	-43231	77	-43231
106	W	26.07.2018	21.03.2019	RO16	8	PORT-A-CATH PAS-Port E-Lite	05. Aug	Polyurethan	1	V. brachialis	Rechts	0	0	0	0	0	0	0		0		0	0	0	0	0	0		0	0	0	0	0	0	0		0	0	0	0	0	0	0			0	238	78	-43307
22	W	11.05.2018	09.07.2019	RO16	9	PORT-A-CATH PAS-Port E-Lite	05. Aug	Polyurethan	1	V. cephalica	Links	0	0	0	0	0	0	0		0		0	0	0	0	0	0		0	0	0	0	0	0	0		0	0	0	0	0	0	0			0	424	78	-43231
28	W	18.05.2018		RO15	16	PORT-A-CATH PAS-Port E-Lite	05. Aug	Polyurethan	1	V. cephalica	Links	0	0	0	0	0	0	0		0				0	0	0	1	Infektion	0	0	0	0	1	1	0	Arm	1	0	0	0	0	0	1	19.09.2018	Utraschall/Duplex	1	-43238	78	124
33	W	28.05.2018		RO16	0	PORT-A-CATH PAS-Port E-Lite	05. Aug	Polyurethan	1	V. basilica	Links	0	0	0	0	0	0	0		0		0	0	0	0	0	0		0	0	0	0	0	0	0		0	0	0	0	0	0	0			0	-43248	78	-43248
152	M	21.09.2018		RO16	18	PORT-A-CATH PAS-Port E-Lite	05. Aug	Polyurethan	1	V. brachialis	Rechts	1	0	0	0	0	0	0		0		0	0	0	0	0	0		0	0	0	0	0	0	0		0	0	0	0	0	0	0			0	-43364	78	-43364
246	M	17.01.2019		RO15	10	PORT-A-CATH PAS-Port E-Lite	0	Polyurethan	1	V. brachialis	Rechts	0	0	0	0	0	0	0		0		0	0	0	0	0	0		0	0	0	0	0	0	0		0	0	0	0	0	0	0			0	-43482	79	-43482
60	W	22.06.2018		RO15	18	PORT-A-CATH PAS-Port E-Lite	05. Aug	Polyurethan	1	V. basilica	Links	0	0	0	0	0	0	0		0		0	0	0	0	0	0		0	0	0	0	0	0	0		0	0	1	0	0	0	0			0	-43273	79	-43273
278	W	13.02.2019	07.10.2019	RO16	11	PORT-A-CATH PAS-Port E-Lite	05. Aug	Polyurethan	1	V. brachialis	Rechts	0	0	0	0	0	0	0		0		0	0	0	0	0	0		0	0	0	0	0	0	0		0	0	0	0	0	0	0			0	236	80	-43509
135	M	06.09.2018	23.09.2018	RO16	8	PORT-A-CATH PAS-Port E-Lite	05. Aug	Polyurethan	1	V. brachialis	Rechts	0	0	0	0	0	0	0		0		0	0	0	0	0	1		0	0	0	0	1	0	0		0	0	0	0	0	0	0	23.09.2018	Mikrobiologie	1	17	80	17
241	W	08.01.2019		RO15	17	PORT-A-CATH PAS-Port E-Lite	05. Aug	Polyurethan	1	V. basilica	Rechts	0	0	0	0	0	0	0		0		0	0	0	0	0	0		0	0	0	0	0	0	0		0	0	0	0	0	0	0			0	-43473	80	-43473
218	W	06.12.2018		RO16	21	PORT-A-CATH PAS-Port E-Lite	05. Aug	Polyurethan	1	V. brachialis	Rechts	1	1	0	0	0	0	0		0		0	0	0	0	0	0		0	0	0	0	0	0	0		0	0	0	0	0	0	0			0	-43440	80	-43440
100	W	23.07.2018		RO16	33	PORT-A-CATH PAS-Port E-Lite	05. Aug	Polyurethan	1	V. brachialis	Links	1	1	0	0	0	0	0		0		0	0	0	0	0	1		0	0	0	0	0	1	0		1	0	0	0	0	0	1	02.08.2018	Utraschall/Duplex	1	-43304	80	10
260	W	25.01.2019		RO16	20	PORT-A-CATH PAS-Port E-Lite	05. Aug	Polyurethan	1	keine Vene	Rechts	1	1	0	0	0	0	0		0		0	0	0	0	0	0	Port konnte nicht eingesetzt werden	0	0	0	0	0	0	0		0	0	0	0	0	0	0			0	-43490	80	-43490
234	W	27.12.2018		RO16	19	PORT-A-CATH PAS-Port E-Lite	05. Aug	Polyurethan	1	V. brachialis	Links	1	0	0	0	0	0	0		0		0	0	0	0	0	0		0	0	0	0	0	0	1		0	0	0	0	0	0	0			0	-43461	81	-43461
92	M	17.07.2018	31.07.2018		10	PORT-A-CATH PAS-Port E-Lite	05. Aug	Polyurethan	1	V. brachialis	Links	0	0	0	0	0	0	0		0		0	0	0	0	0	1		0	0	0	0	1	0	0		0	0	0	0	0	0	0	31.07.2018	Mikrobiologie	1	14	81	14
71	M	02.07.2018	17.08.2018	RO15	12	PORT-A-CATH PAS-Port E-Lite	05. Aug	Polyurethan	1	V. cephalica	Rechts	0	0	0	0	0	0	0		0		0	0	0	0	0	1		0	0	0	0	1	0	0		0	0	0	0	0	0	0	13.08.2018	Mikrobiologie	1	46	81	42
177	M	16.10.2018		RO15	16	PORT-A-CATH PAS-Port E-Lite	05. Aug	Polyurethan	1	V. basilica	Links	0	0	0	0	0	0	0		0		0	0	0	0	0	0		0	0	0	0	0	0	0		0	0	0	0	0	0	0			0	-43389	82	-43389
39	W	04.06.2018		RO15	9	PORT-A-CATH PAS-Port E-Lite	05. Aug	Polyurethan	1	V. brachialis	Links	0	0	0	0	0	0	0		0		0	0	0	0	0	1	Venenthrombose	0	0	0	0	0	1	0	Arm	1	0	0	0	0	0	0	22.08.2018	Utraschall/Duplex	1	-43255	82	79
32	W	25.05.2018		RO16	7	PORT-A-CATH PAS-Port E-Lite	05. Aug	Polyurethan	1	V. brachialis	Links	0	0	0	0	0	0	0		0		0	0	0	0	0	0		0	0	0	0	0	0	0		0	0	0	0	0	0	0			0	-43245	83	-43245
90	W	16.07.2018			11	PORT-A-CATH PAS-Port E-Lite	05. Aug	Polyurethan	1	V. brachialis	Links	0	0	0	0	0	0	0		0		0	0	0	0	0	0		0	0	0	0	0	0	0		0	0	0	0	0	0	0			0	-43297	83	-43297
151	W	20.09.2018		RO16	18	PORT-A-CATH PAS-Port E-Lite	05. Aug	Polyurethan	1	V. brachialis	Links	0	0	0	0	0	0	0		0		0	0	0	0	0	0		0	0	0	0	0	0	0		0	0	0	0	0	0	0			0	-43363	83	-43363
43	W	07.06.2018		RO16	7	PORT-A-CATH PAS-Port E-Lite	05. Aug	Polyurethan	1	V. cephalica	Rechts	0	0	0	0	0	0	0		0		0	0	0	0	0	0		0	0	0	0	0	0	0		0	0	0	0	0	0	0			0	-43258	84	-43258
270	M	01.02.2019	23.02.2019	RO16	22	PORT-A-CATH PAS-Port E-Lite	05. Aug	Polyurethan	1	V. cephalica	Links	0	0	0	0	0	0	0		0		0	0	0	0	0	1		0	0	1	0	1	0	0		0	0	0	0	0	0	0	23.02.2019	Klinisch	1	22	84	22
123	W	13.08.2018		RO16	11	PORT-A-CATH PAS-Port E-Lite	05. Aug	Polyurethan	1	V. brachialis	Links	0	0	0	0	0	0	0		0		0	0	0	0	0	0		0	0	0	0	0	0	0		0	0	0	0	0	0	0			0	-43325	84	-43325
297	M	27.02.2019		RO16	20	PORT-A-CATH PAS-Port E-Lite	05. Aug	Polyurethan	1	V. basilica	Links	0	0	0	0	0	0	0		0		0	0	0	0	0	0		0	0	0	0	0	0	0		0	0	0	0	0	0	0			0	-43523	86	-43523
56	M	15.06.2018		RO16	0	PORT-A-CATH II Low-Profile	05. Aug	Polyurethan	1	V. brachialis	Rechts	0	0	0	0	0	0	0		0		0	0	0	0	0	0		0	0	0	0	0	0	1		0	0	0	0	0	0	0			0	-43266	89	-43266
226	W	19.12.2018	09.05.2019	RO16	12	PORT-A-CATH PAS-Port E-Lite	05. Aug	Polyurethan	1	V. brachialis	Rechts	0	0	0	0	0	0	0		0		0	0	0	0	0	1		0	0	0	0	0	1	0		1	0	0	0	0	0	0	04.03.2019	Utraschall/Duplex	1	141	83	75
[truncated: 3 more columns]
